# Supplementary material for: Does Inguinal TAPP Repair Increase the Rate of Midline Supraumbilical Trocar Site Hernia?—A Single-Center Retrospective Study
Source: J Clin Med. 2026 Apr 17;15(8):3083. doi: 10.3390/jcm15083083 (PMC13117957; doi:10.3390/jcm15083083)
Supplement: Supplementary file 1 [file jcm-15-03083-s001.zip › Table S2.xlsx]

## Sheet: Sheet1
Pt. Number	Date of surgery	DOB	Age (on the day of surgery)	Sex	BMI	ASA	Comorbidities	Smoker	Diabetes	Primary hernia repair	Right direct	Right indirect	Right pantaloon	Right unknown	Left direct	Left indirect	Left pantaloon	Left unknown	Previously repaired hernia?	PR right direct	PR right indirect	PR right pantaloon	PR right unknown	PR left direct	PR left indirect	PR left pantaloon	PR left unknown	Early complications	Late complications	Seroma/hemathoma	Seroma	Hemathoma	Shoulder pain	Groin pain	Abdominal pain	Return to work (weeks)	Surgeon	Follow up (date)	Follow up (months from the surgery)	Recurrence - YES=1; NO=0	R right direct	R right indirect	R right pantaloon	R right unknown	R left direct	R left indirect	R left pantaloon	R left unknown	Umbilical h. prior to TAPP
1	2014-02-07	1948	66	F	24.38	2	hysterectomy, adnexectomy, cataract, cholecystolithiasis	NO	NO	TAPP - right	0	0	0	1	0	0	0	0	NO	0	0	0	0	0	0	0	0	NO	NO	NO	NO	NO	NO	NO	NO	2	B	2025-07-08	137	0	0	0	0	0	0	0	0	0	NO
2	2014-02-18	1965	49	M	24.54	2	tonsillectomy, left lower-leg war injury, appendectomy, hemorrhoids	YES	NO	TAPP - bilateral	0	1	0	0	0	1	0	0	NO	0	0	0	0	0	0	0	0	NO	difficulty urinating	NO	NO	NO	NO	NO	NO	4	B	2025-06-30	136	0	0	0	0	0	0	0	0	0	NO
3	2014-03-07	1951	63	M	29.03	2	umbilical hernia, COPD, chronic gastritis, Mb Bechterew	NO	NO	TAPP - right	1	0	0	0	0	0	0	0	NO	0	0	0	0	0	0	0	0	NO	NO	NO	NO	NO	NO	NO	NO	1	A	2025-05-13	134	0	0	0	0	0	0	0	0	0	YES
4	2014-03-20	1955	59	M	25.06	2	-	NO	NO	TAPP - bilateral	0	1	0	0	1	0	0	0	NO	0	0	0	0	0	0	0	0	NO	NO	NO	NO	NO	NO	NO	NO	2	A	2025-05-13	133	0	0	0	0	0	0	0	0	0	NO
5	2014-04-01	1954	60	M	27.46	2	hypertension	NO	NO	TAPP - left	0	0	0	0	0	1	0	0	NO	0	0	0	0	0	0	0	0	NO	NO	NO	NO	NO	NO	NO	NO	2	B	2025-05-13	133	1	0	0	0	0	0	1	0	0	NO
6	2014-04-10	1946	68	M	24.74	2	BPH	NO	NO	TAPP - left	0	0	0	0	0	1	0	0	YES	0	0	0	0	0	1	0	0	surgical field area pain	NO	NO	NO	NO	NO	NO	NO	4	A	2025-05-13	133	0	0	0	0	0	0	0	0	0	NO
7	2014-04-17	1950	64	M	26.95	2	-	NO	NO	TAPP - bilateral	1	0	0	0	1	0	0	0	NO	0	0	0	0	0	0	0	0	right groin burning sensation	tingling sensation at the edges of the mesh on both sides, it has subsided	NO	NO	NO	NO	NO	NO	14	B	2025-05-13	132	0	0	0	0	0	0	0	0	0	NO
8	2014-05-12	1952	62	M	27.68	2	umbilical hernia	NO	NO	TAPP - bilateral	0	1	0	0	1	0	0	0	YES	0	1	0	0	0	0	0	0	admitted for abdominal pain, constipation and vomiting on the 2nd postop day, conservative treatment	NO	NO	NO	NO	NO	NO	NO	1	A	2025-05-13	132	0	0	0	0	0	0	0	0	0	YES
9	2014-08-27	1970	44	M	25.35	2	-	NO	NO	TAPP - left	0	0	0	0	0	1	0	0	YES	0	0	0	0	0	1	0	0	NO	NO	NO	NO	NO	NO	NO	NO	1	B	2025-05-31	129	0	0	0	0	0	0	0	0	0	NO
10	2014-09-11	1955	59	M	29.22	2	hypertension, hemorrhoids	NO	NO	TAPP - right	0	1	0	0	0	0	0	0	NO	0	0	0	0	0	0	0	0	NO	NO	NO	NO	NO	NO	NO	NO	2	A	2025-05-29	128	0	0	0	0	0	0	0	0	0	NO
11	2014-11-06	1983	31	F	25.91	2	C-section x2, hysterectomy and left adnexectomy after which she presented with postop. left inguinal hernia which was repaired	NO	NO	TAPP - left	0	0	0	0	0	0	0	1	YES	0	0	0	0	0	0	0	1	NO	NO	NO	NO	NO	NO	NO	NO	1	A	2025-05-29	126	0	0	0	0	0	0	0	0	0	NO
12	2014-12-29	1937	77	M	23.46	2	hypertension, TURBT x2 because of cancer	NO	NO	TAPP - bilateral	1	0	0	0	0	1	0	0	NO	0	0	0	0	0	0	0	0	NO	NO	NO	NO	NO	NO	NO	NO	1	A	2025-05-29	125	0	0	0	0	0	0	0	0	0	NO
13	2014-12-31	1993	21	M	23.89	1	recurrent left inguinal hernia	NO	NO	TAPP - left	0	0	0	0	0	1	0	0	YES	0	0	0	0	0	1	0	0	NO	NO	NO	NO	NO	NO	NO	NO	8	A	2025-05-29	124	0	0	0	0	0	0	0	0	0	NO
14	2015-01-08	1948	67	M	21.72	2	-	NO	NO	TAPP - bilateral	0	1	0	0	0	1	0	0	NO	0	0	0	0	0	0	0	0	NO	NO	NO	NO	NO	NO	NO	NO	12	B	2023-09-11	104	0	0	0	0	0	0	0	0	0	NO
15	19.01.2015	1982	33	M	24.46	1	hemorrhoids	NO	NO	TAPP - right	0	0	1	0	0	0	0	0	NO	0	0	0	0	0	0	0	0	NO	umbilical hernia	NO	NO	NO	NO	NO	NO	10	A	2023-09-11	103	0	0	0	0	0	0	0	0	0	NO
16	26.01.2015	1933	82	M	25.81	2	TURP, hypertension	NO	NO	TAPP - right	0	1	0	0	0	0	0	0	YES, 2012. left, 2013. right	0	1	0	0	0	0	0	0	NO	groin straining with longer walks, but without pain	NO	NO	NO	NO	NO	NO	3	A	2023-09-11	103	0	0	0	0	0	0	0	0	0	NO
17	29.01.2015	1954	61	M	26.78	3	subacute thyroiditis; thyroid carcinoma	NO	NO	TAPP - right	1	0	0	0	0	0	0	0	NO	0	0	0	0	0	0	0	0	NO	NO	NO	NO	NO	NO	NO	NO	24	B	2023-09-11	103	0	0	0	0	0	0	0	0	0	NO
18	02.02.2015	1955	60	M	24.59	3	valve prolapse (aortic?)	NO	NO	TAPP - bilateral	0	1	0	0	0	1	0	0	NO	0	0	0	0	0	0	0	0	palpable resistance in the right funiculus area, does not increase with Valsalva	NO	NO	NO	NO	NO	NO	NO	3	B	2023-09-11	103	0	0	0	0	0	0	0	0	0	NO
19	05.02.2015	1945	70	M	33.39	1	-	NO	NO	TAPP - right	0	1	0	0	0	0	0	0	YES	0	1	0	0	0	0	0	0	NO	NO	NO	NO	NO	NO	NO	NO	0.5	B	2023-09-11	103	0	0	0	0	0	0	0	0	0	NO
20	06.02.2015	1946	69	M	24.84	2	-	NO	NO	TAPP - right	0	1	0	0	0	0	0	0	YES, 2004.	0	1	0	0	0	0	0	0	abdominal wall bleeding occured with 5mm trocar removal, urine retention	NO	NO	NO	NO	NO	NO	NO	1	B	2023-09-11	103	0	0	0	0	0	0	0	0	0	NO
21	18.02.2015	1947	68	M	24.97	2	smoker, BPH	YES	NO	TAPP - bilateral	1	0	0	0	0	0	0	1	NO	0	0	0	0	0	0	0	0	NO	NO	NO	NO	NO	NO	NO	NO	3	A	2023-09-11	102	0	0	0	0	0	0	0	0	0	NO
22	02.03.2015	1937	78	F	31.25	2	hypertension, arthritis; varicose veins (surg.); cholecystectomy 2011	NO	NO	TAPP - right	0	1	0	0	0	0	0	0	NO	0	0	0	0	0	0	0	0	periodical right leg pain with hyposensitivity of the lateral part of the right thigh	NO	NO	NO	NO	NO	YES	NO	unknown	B	2023-09-11	102	0	0	0	0	0	0	0	0	0	NO
23	18.03.2015	1943	72	F	27.64	3	polytrauma and head contusion 30 years ago; appendectomy ~50 years ago	NO	NO	TAPP - right	0	0	0	1	0	0	0	0	NO	0	0	0	0	0	0	0	0	NO	groin pressure sometimes	NO	NO	NO	NO	NO	NO	1	B	2023-09-11	101	0	0	0	0	0	0	0	0	0	NO
24	20.04.2015	1994	21	M	20.44	1	smoker	YES	NO	TAPP - bilateral	0	1	0	0	0	1	0	0	NO	0	0	0	0	0	0	0	0	groin pain bilateraly	NO	NO	NO	NO	NO	YES	NO	3	B	2023-09-11	100	0	0	0	0	0	0	0	0	0	NO
25	22.04.2015	1982	33	M	22.4	1	HCV positive	NO	NO	TAPP - bilateral	1	0	0	0	1	0	0	0	NO	0	0	0	0	0	0	0	0	NO	NO	NO	NO	NO	NO	NO	NO	12	A	2023-10-04	101	1	1	0	0	0	1	0	0	0	NO
26	04.05.2015	1967	48	F	20.81	1	smoker, appendectomy 20yr ago	YES	NO	TAPP - bilateral	1	0	0	0	1	0	0	0	YES, right, surgery in 2014.	1	0	0	0	0	0	0	0	groin pain	NO	NO	NO	NO	NO	YES	NO	2	B	2023-10-04	101	0	0	0	0	0	0	0	0	0	NO
27	04.05.2015	1962	53	M	27.76	2	hypertension, L4–L5 disc herniation	NO	NO	TAPP - bilateral	0	0	1	0	1	0	0	0	NO	0	0	0	0	0	0	0	0	NO	NO	NO	NO	NO	NO	NO	NO	10	A	2023-09-11	100	0	0	0	0	0	0	0	0	0	NO
28	14.05.2015	1975	40	M	24.49	1	smoker	YES	NO	TAPP - bilateral	1	0	0	0	1	0	0	0	YES, right	1	0	0	0	0	0	0	0	NO	neurectomy in 2016 of n. ilioinguinalis, iliohypogastricus, and genitofemoralis due to continuous pain. The pains did not stop, intensive pain still today	NO	NO	NO	NO	YES	NO	unknown	A	2023-09-11	99	1	1	0	0	0	1	0	0	0	NO
29	05.06.2015	1941	74	F	22.66	2	-	NO	NO	TAPP - right	0	0	0	1	0	0	0	0	NO	0	0	0	0	0	0	0	0	NO	NO	NO	NO	NO	NO	NO	NO	0.5	B	2023-10-20	100	0	0	0	0	0	0	0	0	0	NO
30	15.06.2015	1935	80	M	25.26	2	-	NO	NO	TAPP - bilateral	1	0	0	0	0	1	0	0	NO	0	0	0	0	0	0	0	0	NO	NO	NO	NO	NO	NO	NO	NO	unknown	B	2023-09-11	98	0	0	0	0	0	0	0	0	0	NO
31	19.06.2015	1978	37	M	24.62	2	hypertension, migraine; depression	NO	NO	TAPP - bilateral	1	0	0	0	1	0	0	0	NO	0	0	0	0	0	0	0	0	NO	groin pain, lasted for a year	NO	NO	NO	NO	YES	NO	unknown	A	2023-09-11	98	0	0	0	0	0	0	0	0	0	NO
32	13.07.2015	1983	32	M	23.78	1	-	NO	NO	TAPP - bilateral	0	1	0	0	1	0	0	0	NO	0	0	0	0	0	0	0	0	NO	NO	NO	NO	NO	NO	NO	NO	3	A	2023-11-28	100	0	0	0	0	0	0	0	0	0	NO
33	23.07.2015	1966	49	M	24.82	1	-	NO	NO	TAPP - bilateral	1	0	0	0	1	0	0	0	YES	1	0	0	0	1	0	0	0	NO	pain with longer standing and load bearing	NO	NO	NO	NO	YES	NO	6	B	2023-09-11	97	0	0	0	0	0	0	0	0	0	NO
34	27.07.2015	1949	66	M	27.46	3	hypertension, BPH, CVA (stroke)	NO	NO	TAPP - left	0	0	0	0	0	1	0	0	YES	0	0	0	0	0	1	0	0	NO	NO	NO	NO	NO	NO	NO	NO	22	B	2023-09-11	97	0	0	0	0	0	0	0	0	0	NO
35	28.09.2015	1969	46	M	23.94	1	chronic prostatitis, appendectomy, septoplasty; deafness after vaccination	NO	NO	TAPP - right	0	1	0	0	0	0	0	0	NO	0	0	0	0	0	0	0	0	NO	NO	NO	NO	NO	NO	NO	NO	4	B	2023-11-28	98	0	0	0	0	0	0	0	0	0	NO
36	10.11.2015	1942	73	M	24.57	2	BPH, polycystic kidneys; chronic gastritis; hand tremor; isolated SVES (supraventricular extrasystoles); septoplasty; appendectomy	NO	NO	TAPP - left	0	0	0	0	1	0	0	0	NO	0	0	0	0	0	0	0	0	hemathoma, incontinence, fever	incontinence	YES	NO	YES	NO	NO	NO	unknown	B	2023-09-11	94	0	0	0	0	0	0	0	0	0	NO
37	11.11.2015	1959	56	M	26.15	2	varicose veins (surg.)	NO	NO	TAPP - right	0	0	1	0	0	0	0	0	YES, in childhood	0	0	1	0	0	0	0	0	NO	NO	NO	NO	NO	NO	NO	NO	12	B	2023-09-12	94	0	0	0	0	0	0	0	0	0	NO
38	16.11.2015	1951	64	M	23.04	2	hypertension, DM II, gout, BPH	NO	YES	TAPP - bilateral	0	0	1	0	1	0	0	0	NO	0	0	0	0	0	0	0	0	NO	NO	NO	NO	NO	NO	NO	NO	1.5	B	2023-09-12	93	0	0	0	0	0	0	0	0	0	NO
39	07.12.2015	1947	68	F	31.22	2	hypertension	NO	NO	TAPP - left	0	0	0	0	1	0	0	0	YES	0	0	0	0	1	0	0	0	seroma	NO	YES	YES	NO	NO	NO	NO	unknown	A	2023-10-04	93	0	0	0	0	0	0	0	0	0	NO
40	07.12.2015	1943	72	M	29.41	3	hypertension,aortic valve stenosis; LV hypertrophy	NO	NO	TAPP - bilateral	1	0	0	0	1	0	0	0	NO	0	0	0	0	0	0	0	0	seroma bilateraly	NO	YES	YES	NO	NO	NO	NO	2	A	2023-10-04	93	0	0	0	0	0	0	0	0	0	YES
41	22.12.2015	1946	69	M	29.4	3	Non-Hodgkin lymphoma in remission, BPH	NO	NO	TAPP - bilateral	1	0	0	0	1	0	0	0	NO	0	0	0	0	0	0	0	0	NO	NO	NO	NO	NO	NO	NO	NO	2	A	2023-09-12	92	0	0	0	0	0	0	0	0	0	NO
42	04.01.2016	1943	73	M	25.03	2	hypertension, epilepsy; dementia; orthostatic hypotension; alcoholic?	NO	NO	TAPP - bilateral	1	0	0	0	1	0	0	0	NO	0	0	0	0	0	0	0	0	seroma left	NO	YES	YES	NO	NO	NO	NO	2	A	2023-09-12	92	0	0	0	0	0	0	0	0	0	NO
43	26.01.2016	1966	50	M	24.91	2	gastritis, st. post. polytrauma	NO	NO	TAPP - bilateral	1	0	0	0	1	0	0	0	NO	0	0	0	0	0	0	0	0	NO	groin pain, subsided	NO	NO	NO	NO	YES	NO	unknown	A	2023-09-12	91	0	0	0	0	0	0	0	0	0	NO
44	28.01.2016	1926	90	M	26.45	2	hypertension, cataract	NO	NO	TAPP - right	0	1	0	0	0	0	0	0	NO	0	0	0	0	0	0	0	0	NO	NO	NO	NO	NO	NO	NO	NO	4	B	2023-09-12	91	0	0	0	0	0	0	0	0	0	NO
45	31.01.2016	1983	33	M	36.52	2	-	NO	NO	TAPP - right	0	1	0	0	0	0	0	0	NO	0	0	0	0	0	0	0	0	NO	NO	NO	NO	NO	NO	NO	NO	2.5	B	2023-09-12	91	1	0	1	0	0	0	0	0	0	NO
46	09.02.2016	1941	75	M	22.99	2	BPH, cholecystectomy 2006	NO	NO	TAPP - bilateral	0	1	0	0	0	1	0	0	NO	0	0	0	0	0	0	0	0	NO	NO	NO	NO	NO	NO	NO	NO	6	B	2023-09-12	91	0	0	0	0	0	0	0	0	0	NO
47	16.02.2016	1948	68	M	26.12	2	smoker, hypertension, ankylosing spondylitis	YES	NO	TAPP - bilateral	1	0	0	0	1	0	0	0	NO	0	0	0	0	0	0	0	0	seroma bilateraly	NO	YES	YES	NO	NO	NO	NO	4	A	2023-10-04	91	0	0	0	0	0	0	0	0	0	YES
48	22.03.2016	1954	62	M	28.12	2	-	NO	NO	TAPP - bilateral	0	0	1	0	1	0	0	0	NO	0	0	0	0	0	0	0	0	seroma bilateraly	NO	YES	YES	NO	NO	NO	NO	8	A	2023-09-12	89	0	0	0	0	0	0	0	0	0	NO
49	12.05.2016	1976	40	F	20.05	1	-	NO	NO	TAPP - bilateral	1	0	0	0	1	0	0	0	NO	0	0	0	0	0	0	0	0	NO	NO	NO	NO	NO	NO	NO	NO	6	A	2023-09-12	88	1	1	0	0	0	1	0	0	0	YES
50	12.05.2016	1962	54	M	22.5	2	-	NO	NO	TAPP - right	0	1	0	0	0	0	0	0	NO	0	0	0	0	0	0	0	0	hydrocele	NO	NO	NO	NO	NO	NO	NO	0.3	A	2023-09-12	88	0	0	0	0	0	0	0	0	0	NO
51	20.05.2016	1965	51	M	24.34	2	smoker, alcohol; incomplete RBBB	YES	NO	TAPP - bilateral	1	0	0	0	1	0	0	0	NO	0	0	0	0	0	0	0	0	NO	NO	NO	NO	NO	NO	NO	NO	12	B	2023-09-12	87	0	0	0	0	0	0	0	0	0	NO
52	23.05.2016	1957	59	M	22.41	2	chronic gastritis, BPH, smoker	YES	NO	TAPP - bilateral	1	0	0	0	0	0	0	1	NO	0	0	0	0	0	0	0	0	NO	NO	NO	NO	NO	NO	NO	NO	2.5	B	2023-09-12	87	0	0	0	0	0	0	0	0	0	NO
53	27.05.2016	1996	20	M	25.46	1	appendectomy 4 years ago; cranial surgery for trauma 9 years ago; left forearm surgery 10 years ago	NO	NO	TAPP - bilateral	1	0	0	0	1	0	0	0	NO	0	0	0	0	0	0	0	0	NO	NO	NO	NO	NO	NO	NO	NO	2	B	2023-09-12	87	0	0	0	0	0	0	0	0	0	NO
54	01.06.2016	1964	52	M	26.57	2	smoker, adrenocortical adenoma	YES	NO	TAPP - right	0	1	0	0	0	0	0	0	YES	0	1	0	0	0	0	0	0	NO	NO	NO	NO	NO	NO	NO	NO	4	B	2023-10-23	88	1	0	1	0	0	0	0	0	0	NO
55	27.07.2016	1958	58	M	21.61	1	appendectomy and tonsillectomy	NO	NO	TAPP - right	0	1	0	0	0	0	0	0	NO	0	0	0	0	0	0	0	0	right side hemathoma after riding a bike on postop. day 4	NO	YES	NO	YES	NO	NO	NO	0.3	A	2023-09-12	85	0	0	0	0	0	0	0	0	0	NO
56	16.08.2016	1969	47	M	35.66	2	smoker	YES	NO	TAPP - left	0	0	0	0	0	1	0	0	YES	0	0	0	0	0	1	0	0	consolidated hemathoma	NO	YES	NO	YES	NO	NO	NO	10	B	2023-09-12	84	0	0	0	0	0	0	0	0	0	NO
57	16.08.2016	1968	48	M	23.12	1	-	NO	NO	TAPP - left	0	0	0	0	0	1	0	0	NO	0	0	0	0	0	0	0	0	hemathoma	NO	YES	NO	YES	NO	NO	NO	4	B	2023-09-13	84	0	0	0	0	0	0	0	0	0	NO
58	06.09.2016	1989	27	M	22.64	2	-	NO	NO	TAPP - bilateral	1	0	0	0	1	0	0	0	NO	0	0	0	0	0	0	0	0	postoperative flatulance which caused dyspnea	feels like something is 'moving' in the abdomen with certain movements (when he plays basketball for example)	NO	NO	NO	NO	NO	NO	8	A	2023-10-04	84	0	0	0	0	0	0	0	0	0	NO
59	08.09.2016	1976	40	M	30.68	2	hypertension, hyperlipidemia	NO	NO	TAPP - left	0	0	0	0	1	0	0	0	NO	0	0	0	0	0	0	0	0	NO	NO	NO	NO	NO	NO	NO	NO	3	A	2025-06-30	105	0	0	0	0	0	0	0	0	0	NO
60	29.09.2016	1941	75	M	33.06	3	atrial fibrillation; ascending aortic dilatation; hypertension; goiter; hypothyroidism	NO	NO	TAPP - left	0	0	0	0	0	0	0	1	YES	0	0	0	0	0	0	0	1	hemathoma	NO	YES	NO	YES	NO	NO	NO	1.5	B	2023-10-04	84	0	0	0	0	0	0	0	0	0	NO
61	10.10.2016	1946	70	M	26.23	1	2006. appendectomy	NO	NO	TAPP - right	1	0	0	0	0	0	0	0	YES	1	0	0	0	0	0	0	0	NO	NO	NO	NO	NO	NO	NO	NO	0.3	A	2023-09-13	83	0	0	0	0	0	0	0	0	0	YES
62	26.10.2016	1980	36	M	25.99	1	2014 cholecystectomy and umbilical hernia repair	NO	NO	TAPP - bilateral	1	0	0	0	0	1	0	0	NO	0	0	0	0	0	0	0	0	NO	NO	NO	NO	NO	NO	NO	NO	26	B	2023-09-13	82	0	0	0	0	0	0	0	0	0	YES
63	02.11.2016	1945	71	M	22.94	2	smoker	YES	NO	TAPP - bilateral	1	0	0	0	1	0	0	0	NO	0	0	0	0	0	0	0	0	hemathoma left	NO	YES	NO	YES	NO	NO	NO	0.3	B	2023-09-13	82	0	0	0	0	0	0	0	0	0	NO
64	10.11.2016	1978	38	M	23.27	2	mastocytosis, chronic gastritis	NO	NO	TAPP - bilateral	0	1	0	0	0	1	0	0	NO	0	0	0	0	0	0	0	0	NO	NO	NO	NO	NO	NO	NO	NO	2	B	2023-09-13	82	0	0	0	0	0	0	0	0	0	NO
65	14.11.2016	1949	67	M	25.24	2	prostate adenocarcinoma; radical prostatectomy; osteoporosis	NO	NO	TAPP - left	0	0	0	0	0	1	0	0	NO	0	0	0	0	0	0	0	0	NO	NO	NO	NO	NO	NO	NO	NO	1	B	2023-10-23	83	0	0	0	0	0	0	0	0	0	NO
66	17.11.2016	1972	44	M	28.86	1	-	NO	NO	TAPP - bilateral	0	1	0	0	0	1	0	0	NO	0	0	0	0	0	0	0	0	seroma	NO	YES	YES	NO	NO	NO	NO	1	A	2023-09-13	81	0	0	0	0	0	0	0	0	0	NO
67	21.11.2016	1979	37	M	28.65	1	tonsillectomy, appendectomy, hyperlipidemia	NO	NO	TAPP - bilateral	1	0	0	0	1	0	0	0	NO	0	0	0	0	0	0	0	0	NO	tension in the groin, subsides	NO	NO	NO	NO	NO	NO	0.5	B	2023-09-13	81	1	1	0	0	0	1	0	0	0	NO
68	28.11.2016	1977	39	M	32.41	2	Retardatio mentalis	NO	NO	TAPP - bilateral	1	0	0	0	1	0	0	0	YES, right	1	0	0	0	0	0	0	0	consolidated hemathoma left	NO	YES	NO	YES	NO	NO	NO	unknown	B	2023-09-13	81	1	1	0	0	0	0	0	0	0	NO
69	21.12.2016	1953	63	M	30.42	3	tonsillectomy, hypertension, hyperlipidemia, coronary artery disease; type 2 diabetes; smoker	YES	YES	TAPP - right	0	1	0	0	0	0	0	0	NO	0	0	0	0	0	0	0	0	NO	umbilical hernia	NO	NO	NO	NO	NO	NO	4	B	2023-09-14	80	1	0	1	0	0	0	0	0	0	NO
70	02.01.2017	1971	46	M	24.31	2	hypertension, smoker	YES	NO	TAPP - bilateral	1	0	0	0	1	0	0	0	NO	0	0	0	0	0	0	0	0	NO	NO	NO	NO	NO	NO	NO	NO	8	A	2023-09-14	80	0	0	0	0	0	0	0	0	0	NO
71	02.01.2017	1965	52	M	25.38	2	smoker	YES	NO	TAPP - bilateral	1	0	0	0	0	1	0	0	NO	0	0	0	0	0	0	0	0	seroma left	NO	YES	YES	NO	NO	NO	NO	4	A	2023-09-13	80	0	0	0	0	0	0	0	0	0	NO
72	26.01.2017	1974	43	M	24.22	1	tonsillectomy, kidney stones	NO	NO	TAPP - right	0	1	0	0	0	0	0	0	NO	0	0	0	0	0	0	0	0	NO	NO	NO	NO	NO	NO	NO	NO	2	B	2023-09-13	79	0	0	0	0	0	0	0	0	0	NO
73	09.02.2017	1958	59	M	25.01	2	cervical spine surgery 8 years ago; left middle-finger tendon injury — operated 3x	NO	NO	TAPP - right	0	1	0	0	0	0	0	0	NO	0	0	0	0	0	0	0	0	NO	NO	NO	NO	NO	NO	NO	NO	8	B	2023-10-05	79	0	0	0	0	0	0	0	0	0	NO
74	13.02.2017	1981	36	M	31.88	2	smoker	YES	NO	TAPP - bilateral	0	1	0	0	0	1	0	0	NO	0	0	0	0	0	0	0	0	periodical left groin pain; shoulder blade and neck pain	NO	NO	NO	NO	YES	YES	NO	12	B	2023-09-14	79	0	0	0	0	0	0	0	0	0	NO
75	20.02.2017	1953	64	M	32.41	2	appendectomy, BPH	NO	NO	TAPP - bilateral	1	0	0	0	1	0	0	0	NO	0	0	0	0	0	0	0	0	seroma left	NO	YES	YES	NO	NO	NO	NO	0.3	A	2023-09-14	78	0	0	0	0	0	0	0	0	0	NO
76	01.03.2017	1959	58	M	26.99	1	hypertension	NO	NO	TAPP - left	0	0	0	0	1	0	0	0	NO	0	0	0	0	0	0	0	0	NO	NO	NO	NO	NO	NO	NO	NO	6	B	2023-09-14	78	0	0	0	0	0	0	0	0	0	YES
77	03.03.2017	1957	60	M	28.38	2	1978 surgery on left leg after fracture; smoker	YES	NO	TAPP - left	0	0	0	0	1	0	0	0	NO	0	0	0	0	0	0	0	0	seroma	NO	YES	YES	NO	NO	NO	NO	4	A	2023-10-23	79	0	0	0	0	0	0	0	0	0	NO
78	06.03.2017	1950	67	M	20.55	2	asthma	NO	NO	TAPP - right	0	1	0	0	0	0	0	0	YES - surg. in 2009 and 2014	0	1	0	0	0	0	0	0	readmitted for right upper abdomen pain, US, X-ray, MSCT and laboratory workup was done, no cause was found	groin pain	NO	NO	NO	NO	YES	YES	6	A	2023-09-14	78	0	0	0	0	0	0	0	0	0	NO
79	09.03.2017	1955	62	M	26.01	1	tonsillectomy	NO	NO	TAPP - bilateral	0	1	0	0	0	1	0	0	NO	0	0	0	0	0	0	0	0	NO	NO	NO	NO	NO	NO	NO	NO	2	A	2023-09-14	78	0	0	0	0	0	0	0	0	0	NO
80	13.03.2017	1966	51	M	30.25	2	hypertension, HBV as a child	NO	NO	TAPP - bilateral	1	0	0	0	1	0	0	0	YES, multiple surgeries	1	0	0	0	1	0	0	0	right hemathoma	NO	YES	NO	YES	NO	NO	NO	3	B	2023-09-14	78	1	1	0	0	0	1	0	0	0	NO
81	17.03.2017	1961	56	F	24.24	2	CIN III (surgery in 2003)	NO	NO	TAPP - bilateral	0	1	0	0	0	1	0	0	NO	0	0	0	0	0	0	0	0	NO	NO	NO	NO	NO	NO	NO	NO	2	A	2023-09-14	77	0	0	0	0	0	0	0	0	0	NO
82	23.03.2017	1943	74	M	21.48	2	status post recurrent left lateral pneumothorax; status post VATS adhesiolysis and pleurodesis; status post hiatal hernia surgery	NO	NO	TAPP - bilateral	1	0	0	0	0	0	0	1	YES, left	0	0	0	0	0	0	0	1	urinary retention	NO	NO	NO	NO	NO	NO	NO	2	B	2023-09-14	77	0	0	0	0	0	0	0	0	0	NO
83	10.04.2017	1989	28	M	22.31	2	smoker	YES	NO	TAPP - right	0	1	0	0	0	0	0	0	NO	0	0	0	0	0	0	0	0	NO	NO	NO	NO	NO	NO	NO	NO	6	B	2023-09-14	77	0	0	0	0	0	0	0	0	0	NO
84	13.04.2017	1964	53	M	24.21	2	smoker, hypertension, 2015 lumbar spine surgery; mandibular fracture surgery after trauma	YES	NO	TAPP - right	1	0	0	0	0	0	0	0	YES, surgery in 1994.	1	0	0	0	0	0	0	0	seroma	NO	YES	YES	NO	NO	NO	NO	4	A	2023-09-14	77	0	0	0	0	0	0	0	0	0	NO
85	26.04.2017	1942	75	M	27.04	2	smoker, hypertension, appendectomy,status post left meniscus surgery (2000)	YES	NO	TAPP - bilateral	1	0	0	0	1	0	0	0	NO	0	0	0	0	0	0	0	0	seroma bilateraly	NO	YES	YES	NO	NO	NO	NO	0.3	A	2023-10-23	77	0	0	0	0	0	0	0	0	0	NO
86	27.04.2017	1965	52	M	26.88	2	otosclerosis; BPH; status post TURP; childhood tonsillectomy	NO	NO	TAPP - bilateral	0	1	0	0	0	1	0	0	NO	0	0	0	0	0	0	0	0	NO	NO	NO	NO	NO	NO	NO	NO	4	B	2023-09-14	76	0	0	0	0	0	0	0	0	0	NO
87	02.05.2017	1966	51	M	24.51	2	smoker	YES	NO	TAPP - bilateral	1	0	0	0	1	0	0	0	YES, left	0	0	0	0	1	0	0	0	NO	NO	NO	NO	NO	NO	NO	NO	10	A	2023-09-14	76	0	0	0	0	0	0	0	0	0	NO
88	08.05.2017	1965	52	M	22.68	3	smoker, recurrent pneumothorax; emphysema	YES	NO	TAPP - bilateral	0	1	0	0	0	1	0	0	YES, surgery in 1999.	0	1	0	0	0	1	0	0	seroma left	NO	YES	YES	NO	NO	NO	NO	2.5	A	2023-10-05	76	0	0	0	0	0	0	0	0	0	NO
89	30.05.2017	1946	71	M	25.31	2	hypertension, hyperlipidemia, biological heart valve implantation 2015; renal cyst; hepatic cysts	NO	NO	TAPP - bilateral	1	0	0	0	0	1	0	0	NO	0	0	0	0	0	0	0	0	NO	NO	NO	NO	NO	NO	NO	NO	4	B	2023-10-05	76	0	0	0	0	0	0	0	0	0	NO
90	30.06.2017	1977	40	M	22.49	1	-	NO	NO	TAPP - bilateral	1	0	0	0	1	0	0	0	NO	0	0	0	0	0	0	0	0	NO	NO	NO	NO	NO	NO	NO	NO	12	B	2023-09-14	74	0	0	0	0	0	0	0	0	0	NO
91	04.09.2017	1951	66	M	27.46	3	hypertension, ascending aortic aneurysm; status post transvesical prostatectomy; status post superficial thrombophlebitis of the right arm	NO	NO	TAPP - left	0	0	0	0	1	0	0	0	YES, surgery in 2002	0	0	0	0	1	0	0	0	hemathoma/seroma	NO	YES	YES	YES	NO	NO	NO	8	B	2023-09-14	72	0	0	0	0	0	0	0	0	0	NO
92	07.09.2017	1970	47	M	29.39	2	smoker, status post left leg varicose vein surgery (2006); status post nasal septum surgery (1998)	YES	NO	TAPP - right	0	1	0	0	0	0	0	0	NO	0	0	0	0	0	0	0	0	NO	2 months after surgery, while carrying things up the stairs, felt severe pain in right groin, the pain still occurs occasionally (with exertion)	NO	NO	NO	NO	YES	NO	unknown	A	2023-09-14	72	0	0	0	0	0	0	0	0	0	NO
93	08.09.2017	1965	52	M	25.4	1	tonsillectomy, psoriasis	NO	NO	TAPP - bilateral	0	1	0	0	0	1	0	0	NO	0	0	0	0	0	0	0	0	NO	NO	NO	NO	NO	NO	NO	NO	4	A	2023-09-14	72	0	0	0	0	0	0	0	0	0	NO
94	14.09.2017	1981	36	M	27.67	1	tonsillectomy, appendectomy	NO	NO	TAPP - left	0	0	0	0	1	0	0	0	NO	0	0	0	0	0	0	0	0	NO	NO	NO	NO	NO	NO	NO	NO	2	B	2023-09-14	72	0	0	0	0	0	0	0	0	0	NO
95	14.09.2017	1969	48	M	24.77	2	Hashimoto, tonsillectomy	NO	NO	TAPP - right	0	0	0	1	0	0	0	0	YES, surgery in 2000 and 2004	0	0	0	1	0	0	0	0	NO	NO	NO	NO	NO	NO	NO	NO	4	A	2023-10-06	72	1	0	0	0	1	0	0	0	0	NO
96	18.09.2017	1954	63	M	25.31	3	Parkinsons, Hashimoto, anaemia	NO	NO	TAPP - bilateral	0	1	0	0	0	1	0	0	NO	0	0	0	0	0	0	0	0	readmitted on 3rd postop. Day for abdominal colics and pneumoscrotum, treated conservatively	NO	NO	NO	NO	NO	NO	YES	52	B	2023-09-15	71	0	0	0	0	0	0	0	0	0	NO
97	03.10.2017	1963	54	M	27.12	2	status post urethral stricture surgery 2013	NO	NO	TAPP - bilateral	1	0	0	0	1	0	0	0	YES, right, surgery in childhood	1	0	0	0	0	0	0	0	NO	NO	NO	NO	NO	NO	NO	NO	2	B	2023-09-15	71	0	0	0	0	0	0	0	0	0	NO
98	04.10.2017	1947	70	M	24.69	2	BPH, renal cysts; splenectomy, tonsillectomy, smoker	YES	NO	TAPP - bilateral	0	1	0	0	0	1	0	0	NO	0	0	0	0	0	0	0	0	NO	NO	NO	NO	NO	NO	NO	NO	2.5	B	2023-09-15	71	0	0	0	0	0	0	0	0	0	NO
99	16.10.2017	1990	27	M	28.19	1	tonsillectomy	NO	NO	TAPP - right	0	1	0	0	0	0	0	0	NO	0	0	0	0	0	0	0	0	NO	NO	NO	NO	NO	NO	NO	NO	8	B	2023-09-15	70	0	0	0	0	0	0	0	0	0	NO
100	20.11.2017	1952	65	M	28.41	2	hypertension, DM II	NO	YES	TAPP - bilateral	0	1	0	0	0	1	0	0	NO	0	0	0	0	0	0	0	0	NO	NO	NO	NO	NO	NO	NO	NO	4	B	2023-09-15	69	0	0	0	0	0	0	0	0	0	YES
101	21.11.2017	1966	51	M	23.67	2	-	NO	NO	TAPP - right	0	1	0	0	0	0	0	0	NO	0	0	0	0	0	0	0	0	seroma	NO	YES	YES	NO	NO	NO	NO	8	A	2023-09-15	69	0	0	0	0	0	0	0	0	0	NO
102	30.11.2017	1936	81	M	23.63	2	BPH, bilateral peripheral venous disease (legs)	NO	NO	TAPP - right	0	1	0	0	0	0	0	0	NO	0	0	0	0	0	0	0	0	seroma	NO	YES	YES	NO	NO	NO	NO	24	B	2023-09-15	69	1	0	1	0	0	0	0	0	0	NO
103	30.11.2017	1954	63	M	28.07	2	DM II, hypertension, hyperlipidemia, depression, smoker	YES	YES	TAPP - bilateral	1	0	0	0	1	0	0	0	NO	0	0	0	0	0	0	0	0	NO	NO	NO	NO	NO	NO	NO	NO	1	A	2023-09-15	69	0	0	0	0	0	0	0	0	0	NO
104	30.11.2017	1970	47	M	27.17	1	hemorrhoids	NO	NO	TAPP - bilateral	1	0	0	0	1	0	0	0	NO	0	0	0	0	0	0	0	0	NO	NO	NO	NO	NO	NO	NO	NO	1	A	2023-09-15	69	0	0	0	0	0	0	0	0	0	NO
105	06.12.2017	1976	41	M	24	1	-	NO	NO	TAPP - left	0	0	0	0	0	1	0	0	NO	0	0	0	0	0	0	0	0	NO	NO	NO	NO	NO	NO	NO	NO	1	A	2023-11-30	71	0	0	0	0	0	0	0	0	0	NO
106	07.12.2017	1963	54	M	24.44	2	status post AV-node and cavotricuspid isthmus ablation (2014) for paroxysmal supraventricular tachycardia; dyslipidemia; tonsillectomy	NO	NO	TAPP - bilateral	1	0	0	0	1	0	0	0	YES, right, surgery in 1999.	1	0	0	0	0	0	0	0	retroperitonal hemathoma confirmed on MSCT	NO	YES	NO	YES	NO	NO	NO	2	A	2023-09-15	69	1	0	0	0	0	1	0	0	0	NO
107	07.12.2017	1942	75	M	23.62	3	hypertension, shoulder surgery 19yr ago; testicular surgery 20yr ago; meniscus surgery 50yr ago; HGPIN	NO	NO	TAPP - left	0	0	0	0	0	0	0	1	NO	0	0	0	0	0	0	0	0	NO	NO	NO	NO	NO	NO	NO	NO	3	B	2023-09-15	69	0	0	0	0	0	0	0	0	0	NO
108	15.12.2017	1972	45	M	27.76	1	-	NO	NO	TAPP - left	0	0	0	0	1	0	0	0	YES, surgery in 2013. bilateral	0	0	0	0	1	0	0	0	NO	NO	NO	NO	NO	NO	NO	NO	1.5	A	2023-09-15	69	0	0	0	0	0	0	0	0	0	NO
109	28.12.2017	1950	67	M	23.77	2	hypertension, septoplasty	NO	NO	TAPP - right	0	0	1	0	0	0	0	0	NO	0	0	0	0	0	0	0	0	NO	NO	NO	NO	NO	NO	NO	NO	1	A	2023-09-15	68	0	0	0	0	0	0	0	0	0	NO
110	28.12.2017	1955	62	M	28.37	3	hypertension; ruptured gastric ulcer 2007 (reported spontaneous healing); hemorrhoids	NO	NO	TAPP - left	0	0	0	0	0	1	0	0	NO	0	0	0	0	0	0	0	0	NO	NO	NO	NO	NO	NO	NO	NO	unknown	A	2023-09-15	68	0	0	0	0	0	0	0	0	0	NO
111	29.12.2017	1966	51	M	28.68	1	-	NO	NO	TAPP - left	0	0	0	0	1	0	0	0	NO	0	0	0	0	0	0	0	0	NO	NO	NO	NO	NO	NO	NO	NO	12	B	2023-09-15	68	0	0	0	0	0	0	0	0	0	NO
112	15.01.2018	1937	81	M	22.49	3	COPD, appendectomy, 2011 cecal polyp removal; duodenal diverticulum. 2013 esophageal varices grade I; colonic diverticulosis; chronic gastritis; polypectomy of 2 descending colon polyps: tubular adenoma, low‑grade intraepithelial neoplasia	NO	NO	TAPP - bilateral	1	0	0	0	1	0	0	0	NO	0	0	0	0	0	0	0	0	NO	NO	NO	NO	NO	NO	NO	NO	0.5	B	2023-09-15	68	0	0	0	0	0	0	0	0	0	YES
113	23.01.2018	1958	60	M	31.14	2	hypertension	NO	NO	TAPP - right	0	1	0	0	0	0	0	0	NO	0	0	0	0	0	0	0	0	NO	NO	NO	NO	NO	NO	NO	NO	24	B	2023-09-15	67	0	0	0	0	0	0	0	0	0	NO
114	26.01.2018	1964	54	M	23.31	2	smoker	YES	NO	TAPP - bilateral	1	0	0	0	1	0	0	0	NO	0	0	0	0	0	0	0	0	seroma right	groin pain when heavy load bearing	YES	YES	NO	NO	YES	NO	12	A	2023-09-15	67	0	0	0	0	0	0	0	0	0	YES
115	29.01.2018	1965	53	M	22.98	2	smoker, appendectomy, tonsillectomy	YES	NO	TAPP - bilateral	0	0	1	0	0	0	1	0	NO	0	0	0	0	0	0	0	0	seroma right	NO	YES	YES	NO	NO	NO	NO	4	A	2023-09-15	67	0	0	0	0	0	0	0	0	0	NO
116	05.02.2018	1958	60	M	27.4	1	tonsillectomy, 2017 shoulder surgery (lipoma?)	NO	NO	TAPP - bilateral	1	0	0	0	1	0	0	0	NO	0	0	0	0	0	0	0	0	NO	NO	NO	NO	NO	NO	NO	NO	2	A	2023-09-15	67	0	0	0	0	0	0	0	0	0	NO
117	08.02.2018	1954	64	M	26.12	2	hypertension, paroxysmal atrial fibrillation, 2016 TURP for urinary retention; olecranon bursitis	NO	NO	TAPP - left	0	0	0	0	0	1	0	0	YES, surgery in 2016	0	0	0	0	0	1	0	0	NO	NO	NO	NO	NO	NO	NO	NO	4	B	2023-09-15	67	1	0	0	0	0	0	1	0	0	NO
118	08.02.2018	1960	58	M	28.6	1	2016 nephrolithiasis; childhood septoplasty	NO	NO	TAPP - left	0	0	0	0	0	1	0	0	NO	0	0	0	0	0	0	0	0	NO	NO	NO	NO	NO	NO	NO	NO	2	A	2023-09-15	67	1	0	0	0	0	0	1	0	0	NO
119	08.02.2018	1972	46	M	33.58	2	hypertension	NO	NO	TAPP - bilateral	1	0	0	0	1	0	0	0	NO	0	0	0	0	0	0	0	0	seroma left	NO	YES	YES	NO	NO	NO	NO	1	A	2023-09-15	67	0	0	0	0	0	0	0	0	0	YES
120	21.02.2018	1941	77	M	26.53	2	hypertension, atrial fibrillation, hemorrhoids, prostate adenoma; total hip replacement (THR)	NO	NO	TAPP - bilateral	1	0	0	0	1	0	0	0	YES, bilateral	1	0	0	0	1	0	0	0	NO	NO	NO	NO	NO	NO	NO	NO	12	A	2023-09-15	66	0	0	0	0	0	0	0	0	0	NO
121	02.03.2018	1969	49	M	26.57	1	-	NO	NO	TAPP - left	0	0	0	0	0	1	0	0	NO	0	0	0	0	0	0	0	0	NO	NO	NO	NO	NO	NO	NO	NO	2	B	2023-09-18	66	0	0	0	0	0	0	0	0	0	NO
122	15.03.2018	1969	49	M	25.38	1	tonsillectomy	NO	NO	TAPP - bilateral	1	0	0	0	0	1	0	0	NO	0	0	0	0	0	0	0	0	seroma left	NO	YES	YES	NO	NO	NO	NO	1	A	2023-09-18	66	0	0	0	0	0	0	0	0	0	NO
123	20.03.2018	1978	40	M	20.98	2	smoker	YES	NO	TAPP - bilateral	1	0	0	0	1	0	0	0	YES, surgery in 1979	1	0	0	0	0	0	0	0	NO	occasional burning sensation in the right groin	NO	NO	NO	NO	NO	NO	0.3	B	2023-09-18	65	0	0	0	0	0	0	0	0	0	NO
124	22.03.2018	1945	73	M	26.12	2	GERD	NO	NO	TAPP - bilateral	0	1	0	0	1	0	0	0	NO	0	0	0	0	0	0	0	0	seroma left	NO	YES	YES	NO	NO	NO	NO	5	A	2023-09-18	65	0	0	0	0	0	0	0	0	0	NO
125	26.03.2018	1964	54	M	20.75	2	MS, chronic prostatitis, tonsillectomy, smoker	YES	NO	TAPP - bilateral	0	0	1	0	0	1	0	0	NO	0	0	0	0	0	0	0	0	NO	NO	NO	NO	NO	NO	NO	NO	unknown	A	2023-09-18	65	0	0	0	0	0	0	0	0	0	NO
126	16.04.2018	1934	84	M	25.25	2	hypertension, BPH, colonic diverticulosis; cholelithiasis; chronic renal insufficiency	NO	NO	TAPP - bilateral	1	0	0	0	1	0	0	0	NO	0	0	0	0	0	0	0	0	seroma left	NO	YES	YES	NO	NO	NO	NO	2	A	2023-09-18	65	0	0	0	0	0	0	0	0	0	NO
127	16.04.2018	1951	67	M	22.09	2	hypertension, hyperlipidemia; anaemia	NO	NO	TAPP - bilateral	1	0	0	0	1	0	0	0	NO	0	0	0	0	0	0	0	0	NO	NO	NO	NO	NO	NO	NO	NO	4	B	2023-09-18	65	1	0	0	0	0	1	0	0	0	NO
128	26.04.2018	1949	69	M	24.3	1	cholecystectomy	NO	NO	TAPP - bilateral	0	1	0	0	0	1	0	0	YES, left, surgery in 1984	0	0	0	0	0	1	0	0	NO	NO	NO	NO	NO	NO	NO	NO	0.3	A	2023-09-18	64	0	0	0	0	0	0	0	0	0	NO
129	10.05.2018	1974	44	M	26.83	1	hemorrhoids	NO	NO	TAPP - bilateral	0	1	0	0	0	1	0	0	NO	0	0	0	0	0	0	0	0	seroma right	NO	YES	YES	NO	NO	NO	NO	3.5	A	2023-09-18	64	0	0	0	0	0	0	0	0	0	NO
130	15.05.2018	1965	53	M	31.35	1	smoker	YES	NO	TAPP - bilateral	1	0	0	0	0	1	0	0	NO	0	0	0	0	0	0	0	0	NO	NO	NO	NO	NO	NO	NO	NO	2	B	2023-09-18	64	0	0	0	0	0	0	0	0	0	NO
131	16.05.2018	1962	56	M	27.78	1	gout	NO	NO	TAPP - right	1	0	0	0	0	0	0	0	YES, surgery in 2014.	1	0	0	0	0	0	0	0	NO	NO	NO	NO	NO	NO	NO	NO	4	B	2023-09-18	64	0	0	0	0	0	0	0	0	0	NO
132	22.05.2018	1972	46	M	26.01	2	surgeries on leg, cervical spine, and arm for trauma; knee arthroscopy	NO	NO	TAPP - bilateral	1	0	0	0	1	0	0	0	NO	0	0	0	0	0	0	0	0	NO	NO	NO	NO	NO	NO	NO	NO	4	B	2023-09-18	63	0	0	0	0	0	0	0	0	0	NO
133	22.05.2018	1983	35	M	29	2	knee surgery	NO	NO	TAPP - bilateral	1	0	0	0	1	0	0	0	NO	0	0	0	0	0	0	0	0	seroma right	2 weeks postop, pain in the lower abdomen, treated conservatively with benzodiazepine and painkillers for the next 5 months	YES	YES	NO	NO	NO	YES	20	A	2023-09-18	63	0	0	0	0	0	0	0	0	0	NO
134	07.06.2018	1947	71	M	26.83	3	hypertension, angina; coronary artery disease; COPD; intraluminal adenocarcinoma of left main bronchus (chemo 2016)	NO	NO	TAPP - bilateral	1	0	0	0	1	0	0	0	NO	0	0	0	0	0	0	0	0	NO	NO	NO	NO	NO	NO	NO	NO	2	B	2023-10-05	63	0	0	0	0	0	0	0	0	0	NO
135	21.06.2018	1975	43	M	27.76	1	status post orchidopexy	NO	NO	TAPP - right	1	0	0	0	0	0	0	0	NO	0	0	0	0	0	0	0	0	NO	NO	NO	NO	NO	NO	NO	NO	1	A	2023-09-18	62	0	0	0	0	0	0	0	0	0	NO
136	07.09.2018	1950	68	M	29.05	2	hypertension, BPH, right kidney stone	NO	NO	TAPP - left	0	0	0	0	0	1	0	0	NO	0	0	0	0	0	0	0	0	NO	NO	NO	NO	NO	NO	NO	NO	1	B	2023-11-30	62	0	0	0	0	0	0	0	0	0	NO
137	10.09.2018	1969	49	M	25.25	2	hypertension, prostatitis	NO	NO	TAPP - left	0	0	0	0	0	0	0	1	YES, surgery in 2012	0	0	0	0	0	0	0	1	NO	NO	NO	NO	NO	NO	NO	NO	0.7	A	2023-09-18	60	0	0	0	0	0	0	0	0	0	NO
138	10.09.2018	1959	59	M	25.74	2	glucose intolerance	NO	NO	TAPP - right	0	1	0	0	0	0	0	0	NO	0	0	0	0	0	0	0	0	NO	NO	NO	NO	NO	NO	NO	NO	2	B	2023-10-05	60	0	0	0	0	0	0	0	0	0	NO
139	17.09.2018	1948	70	M	29.65	2	thyroidectomy; BPH	NO	NO	TAPP - left	0	0	0	0	1	0	0	0	NO	0	0	0	0	0	0	0	0	NO	NO	NO	NO	NO	NO	NO	NO	0.3	B	2023-09-18	60	0	0	0	0	0	0	0	0	0	NO
140	20.09.2018	1992	26	M	27.44	1	-	NO	NO	TAPP - bilateral	0	1	0	0	0	1	0	0	NO	0	0	0	0	0	0	0	0	NO	NO	NO	NO	NO	NO	NO	NO	1	A	2023-11-30	62	0	0	0	0	0	0	0	0	0	NO
141	24.09.2018	1948	70	M	25.22	3	hypertension,arrhythmia; coronary artery disease	NO	NO	TAPP - right	1	0	0	0	0	0	0	0	NO	0	0	0	0	0	0	0	0	NO	NO	NO	NO	NO	NO	NO	NO	4	B	2023-11-30	62	1	1	0	0	0	0	0	0	0	YES
142	24.09.2018	1940	78	M	27.68	1	-	NO	NO	TAPP - left	0	0	0	0	1	0	0	0	NO	0	0	0	0	0	0	0	0	NO	NO	NO	NO	NO	NO	NO	NO	0.5	A	2023-09-18	59	0	0	0	0	0	0	0	0	0	NO
143	11.10.2018	1956	62	M	29.94	2	hypertension, cholecystectomy	NO	NO	TAPP - left	0	0	0	0	0	0	0	1	YES, multiple surgeries bilateraly	0	0	0	0	0	0	0	1	NO	NO	NO	NO	NO	NO	NO	NO	7	A	2023-10-05	59	1	0	0	0	0	0	0	0	1	NO
144	15.10.2018	1950	68	M	27.46	1	varicocele surgery; 2012 colonoscopy and polypectomy; last colonoscopy 10/2018 — hyperplastic sigmoid polyp	NO	NO	TAPP - left	0	0	0	0	0	1	0	0	NO	0	0	0	0	0	0	0	0	NO	NO	NO	NO	NO	NO	NO	NO	6	B	2023-09-18	59	0	0	0	0	0	0	0	0	0	NO
145	15.10.2018	1974	44	M	25.64	2	-	NO	NO	TAPP - right	0	1	0	0	0	0	0	0	NO	0	0	0	0	0	0	0	0	NO	NO	NO	NO	NO	NO	NO	NO	4	B	2023-09-18	59	0	0	0	0	0	0	0	0	0	NO
146	21.10.2018	1958	60	M	26.54	3	hypertension, appendectomy, 2004 CVA (stroke)	NO	NO	TAPP - right	1	0	0	0	0	0	0	0	YES	1	0	0	0	0	0	0	0	NO	NO	NO	NO	NO	NO	NO	NO	8	B	2023-09-18	58	0	0	0	0	0	0	0	0	0	NO
147	29.10.2018	1958	60	M	33.14	2	hypertension	NO	NO	TAPP - bilateral	0	0	1	0	1	0	0	0	YES right, surgery in childhood	0	0	1	0	0	0	0	0	NO	NO	NO	NO	NO	NO	NO	NO	3	B	2023-09-18	58	0	0	0	0	0	0	0	0	0	NO
148	31.10.2018	1950	68	M	25.06	3	hypertension, DM II, CVA (stroke) 2011, anxiety–depressive syndrome; chronic gastritis; prostate cancer	NO	YES	TAPP - bilateral	0	1	0	0	0	1	0	0	NO	0	0	0	0	0	0	0	0	hemathoma right, right shoulder pain	NO	YES	NO	YES	YES	NO	NO	0.1	A	2023-09-19	58	0	0	0	0	0	0	0	0	0	NO
149	08.11.2018	1948	70	M	32.41	3	appendectomy, DM II	NO	YES	TAPP - bilateral	1	0	0	0	1	0	0	0	YES, right, surgery in 1968	1	0	0	0	0	0	0	0	NO	NO	NO	NO	NO	NO	NO	NO	1	A	2023-10-23	59	0	0	0	0	0	0	0	0	0	YES
150	22.11.2018	1960	58	M	29.67	1	inguinal hernia surgery x2, umbilical hernia surgery, cholecystectomy	NO	NO	TAPP - left	0	0	0	0	0	0	1	0	YES	0	0	0	0	0	0	1	0	NO	NO	NO	NO	NO	NO	NO	NO	2	A	2025-07-02	79	0	0	0	0	0	0	0	0	0	YES
151	22.11.2018	1986	32	M	30.67	2	PSVT; anxiety–depressive disorder; retinopathy with severe visual loss	NO	NO	TAPP - bilateral	0	0	0	1	0	0	0	1	YES, right, surgery in 03/2018	0	0	0	1	0	0	0	0	NO	NO	NO	NO	NO	NO	NO	NO	4	B	2023-09-19	57	0	0	0	0	0	0	0	0	0	YES
152	26.11.2018	1956	62	M	25.06	2	hypertension, DM II	NO	YES	TAPP - bilateral	0	1	0	0	0	1	0	0	YES, bilateral, surgery twice as a young man	0	1	0	0	0	1	0	0	NO	umbilical hernia	NO	NO	NO	NO	NO	NO	4	B	2023-09-19	57	0	0	0	0	0	0	0	0	0	NO
153	13.12.2018	1959	59	M	28.19	3	hypertension, DM II, hyperlipidemia, nodular goiter; BPH	NO	YES	TAPP - left	0	0	0	0	1	0	0	0	NO	0	0	0	0	0	0	0	0	NO	NO	NO	NO	NO	NO	NO	NO	unknown	A	2023-09-19	57	1	0	0	0	0	1	0	0	0	NO
154	03.01.2019	1944	75	M	29.39	2	-	NO	NO	TAPP - bilateral	1	0	0	0	1	0	0	0	NO	0	0	0	0	0	0	0	0	NO	NO	NO	NO	NO	NO	NO	NO	1	A	2023-09-19	56	1	1	0	0	0	0	0	0	0	NO
155	17.01.2019	2002	17	M	20.45	1	phimosis surgery	NO	NO	TAPP - right	1	0	0	0	0	0	0	0	NO	0	0	0	0	0	0	0	0	NO	groin pain when sleeping on the operated side	NO	NO	NO	NO	YES	NO	4	A	2023-10-05	56	0	0	0	0	0	0	0	0	0	NO
156	17.01.2019	1973	46	M	32.25	2	02/2018 polytrauma from traffic accident with splenic rupture; bilateral hemothoraces drained	NO	NO	TAPP - bilateral	1	0	0	0	0	1	0	0	NO	0	0	0	0	0	0	0	0	seroma right	NO	YES	YES	NO	NO	NO	NO	unknown	B	2023-10-05	56	0	0	0	0	0	0	0	0	0	NO
157	23.01.2019	1983	36	M	23.89	3	mechanical aortic valve, hypertension, cholecystectomy 2018	NO	NO	TAPP - left	0	0	0	0	0	1	0	0	NO	0	0	0	0	0	0	0	0	NO	groin pain with exertion and coughing, now subsided	NO	NO	NO	NO	YES	NO	3	A	2023-09-19	55	0	0	0	0	0	0	0	0	0	NO
158	24.01.2019	1963	56	M	28.58	2	St post extirpatio v. saphena magna l. dex. , PTSP, hypertension	NO	NO	TAPP - bilateral	1	0	0	0	1	0	0	0	NO	0	0	0	0	0	0	0	0	NO	NO	NO	NO	NO	NO	NO	NO	5.5	A	2023-09-19	55	0	0	0	0	0	0	0	0	0	NO
159	28.01.2019	1981	38	M	25.73	2	dyspepsia; varicocele surgery 2017	NO	NO	TAPP - bilateral	1	0	0	0	1	0	0	0	NO	0	0	0	0	0	0	0	0	NO	NO	NO	NO	NO	NO	NO	NO	2	A	2023-09-19	55	1	1	0	0	0	0	0	0	0	NO
160	28.01.2019	1974	45	M	28.19	2	smoker, orchidectomy 2013	YES	NO	TAPP - right	1	0	0	0	0	0	0	0	NO	0	0	0	0	0	0	0	0	NO	NO	NO	NO	NO	NO	NO	NO	unknown	A	2023-10-05	56	1	1	0	0	0	0	0	0	0	YES
161	04.02.2019	1951	68	F	31.25	2	hypertension, hysterectomy 1985	NO	NO	TAPP - right	0	1	0	0	0	0	0	0	YES, surgery in 2015	0	1	0	0	0	0	0	0	NO	NO	NO	NO	NO	NO	NO	NO	8	A	2023-10-05	56	0	0	0	0	0	0	0	0	0	NO
162	06.02.2019	1967	52	M	23.99	2	chronic gastritis, GERD	NO	NO	TAPP - bilateral	0	0	1	0	1	0	0	0	NO	0	0	0	0	0	0	0	0	NO	tension in the right groin periodicaly	NO	NO	NO	NO	NO	NO	2	B	2023-09-19	55	0	0	0	0	0	0	0	0	0	NO
163	21.02.2019	1991	28	M	20.34	2	smoker, tonsillectomy	YES	NO	TAPP - right	0	1	0	0	0	0	0	0	NO	0	0	0	0	0	0	0	0	NO	NO	NO	NO	NO	NO	NO	NO	8	B	2023-10-20	55	1	0	1	0	0	0	0	0	0	NO
164	21.03.2019	1944	75	M	28.93	3	sick sinus syndrome (pacemaker implanted); atrial fibrillation; hypothyroidism	NO	NO	TAPP - left	0	0	0	0	0	1	0	0	NO	0	0	0	0	0	0	0	0	burning sensation and sometimes pain in the left scrotum	NO	NO	NO	NO	NO	YES	NO	3	B	2025-07-02	75	0	0	0	0	0	0	0	0	0	NO
165	21.03.2019	1940	79	M	26.08	3	hypertension, coronary artery disease; STEMI 2013; hyperlipidemia; hypothyroidism; BPH; hepatic steatosis; total hip replacement 2009	NO	NO	TAPP - right	0	1	0	0	0	0	0	0	NO	0	0	0	0	0	0	0	0	NO	NO	NO	NO	NO	NO	NO	NO	unknown	A	2023-09-25	54	0	0	0	0	0	0	0	0	0	YES
166	26.03.2019	1973	46	M	24.34	1	tonsillectomy, hemorrhoids	NO	NO	TAPP - right	0	1	0	0	0	0	0	0	NO	0	0	0	0	0	0	0	0	NO	groin pain with exertion, lasted 6 months	NO	NO	NO	NO	YES	NO	1	B	2023-09-25	53	0	0	0	0	0	0	0	0	0	YES
167	27.03.2019	1957	62	M	27.16	3	hypertension, dyslipidemia, CVA (stroke) 2012	NO	NO	TAPP - bilateral	1	0	0	0	1	0	0	0	NO	0	0	0	0	0	0	0	0	NO	NO	NO	NO	NO	NO	NO	NO	0.5	B	2023-09-25	53	0	0	0	0	0	0	0	0	0	NO
168	01.04.2019	1962	57	M	34.53	2	hyperlipidemia, smoker	YES	NO	TAPP - right	1	0	0	0	0	0	0	0	NO	0	0	0	0	0	0	0	0	NO	NO	NO	NO	NO	NO	NO	NO	8	B	2023-09-25	53	0	0	0	0	0	0	0	0	0	NO
169	01.04.2019	1960	59	M	21.3	2	colonic diverticulosis with polyps; hemorrhoids; IBS; right kidney surgery for dilated urinary tract	NO	NO	TAPP - right	1	0	0	0	0	0	0	0	YES, surgery in 2018	1	0	0	0	0	0	0	0	NO	NO	NO	NO	NO	NO	NO	NO	2.5	B	2023-09-25	53	0	0	0	0	0	0	0	0	0	NO
170	09.05.2019	1965	54	M	28.78	1	tonsillectomy	NO	NO	TAPP - bilateral	0	1	0	0	1	0	0	0	YES, sight, surgery in childhood	0	1	0	0	0	0	0	0	NO	NO	NO	NO	NO	NO	NO	NO	0.1	A	2023-10-05	52	0	0	0	0	0	0	0	0	0	NO
171	19.06.2019	1955	64	M	24.22	2	bladder tumor; surgeries 2018 and 2019	NO	NO	TAPP - bilateral	1	0	0	0	1	0	0	0	NO	0	0	0	0	0	0	0	0	foreign body feeling in the groin	NO	NO	NO	NO	NO	NO	NO	2.5	B	2023-09-26	51	0	0	0	0	0	0	0	0	0	NO
172	01.07.2019	1965	54	M	23.15	2	asthma, ulcerative colitis; tonsillectomy; sinus surgery	NO	NO	TAPP - bilateral	0	1	0	0	0	1	0	0	NO	0	0	0	0	0	0	0	0	NO	NO	NO	NO	NO	NO	NO	NO	1	A	2023-09-26	50	0	0	0	0	0	0	0	0	0	NO
173	08.07.2019	1969	50	M	23.74	1	cholecystectomy, hypertension	NO	NO	TAPP - bilateral	1	0	0	0	0	0	1	0	YES, left, surgery in 2014	0	0	0	0	0	0	1	0	NO	NO	NO	NO	NO	NO	NO	NO	2	B	2023-09-26	50	0	0	0	0	0	0	0	0	0	NO
174	29.07.2019	1969	50	M	27.17	2	-	NO	NO	TAPP - bilateral	0	1	0	0	0	1	0	0	NO	0	0	0	0	0	0	0	0	NO	NO	NO	NO	NO	NO	NO	NO	1	B	2023-09-26	49	0	0	0	0	0	0	0	0	0	NO
175	30.09.2019	1950	69	M	27.04	3	appendectomy, status post hydrocele repair; status post subclavian artery surgery for steal syndrome; status post angiography ×3; occlusion of common carotid and subclavian arteries; type 2 diabetes; anxiety	NO	YES	TAPP - bilateral	1	0	0	0	1	0	0	0	NO	0	0	0	0	0	0	0	0	NO	occasional groin pain on the right side	NO	NO	NO	NO	YES	NO	2	B	2023-09-26	47	0	0	0	0	0	0	0	0	0	NO
176	30.09.2019	1936	83	M	26.12	3	BPH	NO	NO	TAPP - bilateral	0	1	0	0	0	1	0	0	YES, right	0	1	0	0	0	0	0	0	right hemathoma, dysuria	NO	YES	NO	YES	NO	NO	NO	0.5	B	2023-10-05	48	1	0	0	0	0	0	1	0	0	NO
177	03.10.2019	1955	64	M	21.78	2	radical prostatectomy 2017; varicose veins	NO	NO	TAPP - bilateral	1	0	0	0	1	0	0	0	NO	0	0	0	0	0	0	0	0	NO	NO	NO	NO	NO	NO	NO	NO	1	A	2023-09-26	47	0	0	0	0	0	0	0	0	0	NO
178	07.10.2019	1948	71	M	23.45	2	hypertension, DM II, knee surgery, pyodermia pedis, smoker	YES	YES	TAPP - left	0	0	0	0	0	1	0	0	YES	0	0	0	0	0	1	0	0	NO	NO	NO	NO	NO	NO	NO	NO	unknown	B	2023-09-26	47	0	0	0	0	0	0	0	0	0	NO
179	07.10.2019	1987	32	M	27.47	1	-	NO	NO	TAPP - right	0	1	0	0	0	0	0	0	NO	0	0	0	0	0	0	0	0	NO	NO	NO	NO	NO	NO	NO	NO	6	B	2023-09-26	47	0	0	0	0	0	0	0	0	0	NO
180	14.10.2019	1944	75	M	26.89	2	lymphocytic leukemia; basal cell carcinoma of ear — excised	NO	NO	TAPP - right	1	0	0	0	0	0	0	0	NO	0	0	0	0	0	0	0	0	NO	NO	NO	NO	NO	NO	NO	NO	2	B	2023-09-28	47	0	0	0	0	0	0	0	0	0	NO
181	23.10.2019	1967	52	M	24.3	2	tonsillectomy, appendectomy, right forearm ganglion; meniscus surgery; chronic lumbosciatalgia; hypercholesterolemia; microhematuria	NO	NO	TAPP - left	0	0	0	0	0	1	0	0	NO	0	0	0	0	0	0	0	0	seroma	seroma symptoms lasted for a year, now occationaly groin pain	YES	YES	NO	NO	YES	NO	8	A	2023-09-28	47	0	0	0	0	0	0	0	0	0	NO
182	28.10.2019	1955	64	M	25.42	2	smoker. cholecystectomy, status post resection of abdominal aortic aneurysm and bilateral common iliac arteries with aortobifemoral bypass using intervascular silver graft (2017)	YES	NO	TAPP - right	0	1	0	0	0	0	0	0	NO	0	0	0	0	0	0	0	0	hemathoma	NO	YES	NO	YES	NO	NO	NO	4	B	2023-09-28	47	0	0	0	0	0	0	0	0	0	NO
183	07.11.2019	2000	19	M	24.21	1	-	NO	NO	TAPP - right	0	0	0	1	0	0	0	0	NO	0	0	0	0	0	0	0	0	groin pain and foreign body feeling	NO	NO	NO	NO	NO	YES	NO	6	B	2023-09-28	46	0	0	0	0	0	0	0	0	0	NO
184	17.11.2019	1967	52	M	28.51	2	smoker, hypertension, thyroid nodule; renal microlithiasis; left ing. hernia repair in childhood	YES	NO	TAPP - right	0	1	0	0	0	0	0	0	NO	0	0	0	0	0	0	0	0	bleeding next to the testicular artery, titanum clips placed, postop. Hemathoma	NO	YES	NO	YES	NO	NO	NO	1.5	A	2023-09-28	46	0	0	0	0	0	0	0	0	0	NO
185	03.12.2019	1985	34	M	26.04	2	smoker, inguinal hernia repair in childhood	YES	NO	TAPP - bilateral	0	1	0	0	0	0	1	0	YES, surgery in childhood	0	1	0	0	0	0	1	0	bilateral groin pain	bulging and pain in the left groin, no recurrence was confirmed (underwent a second surgery)	NO	NO	NO	NO	YES	NO	1	B	2023-09-28	45	0	0	0	0	0	0	0	0	0	NO
186	16.12.2019	1939	80	M	20.62	2	ulcerative colitis; esophageal diverticulum — not operated	NO	NO	TAPP - right	0	1	0	0	0	0	0	0	YES	0	1	0	0	0	0	0	0	NO	NO	NO	NO	NO	NO	NO	NO	0.1	B	2023-10-05	45	1	0	1	0	0	0	0	0	0	NO
187	19.12.2019	1955	64	M	30.34	3	hypertension, arrhythmia; type 2 diabetes; recurrent/chronic prostatitis and urinary infection; colonic diverticulosis; polypectomy	NO	YES	TAPP - bilateral	0	0	1	0	1	0	0	0	NO	0	0	0	0	0	0	0	0	seroma bilateraly	occasional groin pain on the right side	YES	YES	NO	NO	YES	NO	4	A	2023-10-05	45	0	0	0	0	0	0	0	0	0	NO
188	27.12.2019	1952	67	M	25.62	3	smoker, NSTEMI 2015, dyslipidemia; chronic ischemic heart disease; perianal abscess operated twice	YES	NO	TAPP - bilateral	0	1	0	0	0	1	0	0	NO	0	0	0	0	0	0	0	0	seroma right	NO	YES	YES	NO	NO	NO	NO	8	A	2023-09-28	45	0	0	0	0	0	0	0	0	0	YES
189	03.02.2020	1992	28	M	25.93	1	-	NO	NO	TAPP - left	0	0	0	0	0	1	0	0	NO	0	0	0	0	0	0	0	0	NO	umbilical hernia	NO	NO	NO	NO	NO	NO	4	B	2023-09-28	43	0	0	0	0	0	0	0	0	0	NO
190	19.02.2020	1946	74	M	31.25	2	BPH	NO	NO	TAPP - right	1	0	0	0	0	0	0	0	NO	0	0	0	0	0	0	0	0	NO	NO	NO	NO	NO	NO	NO	NO	12	B	2023-12-11	45	0	0	0	0	0	0	0	0	0	NO
191	23.02.2020	1955	65	M	29.32	2	-	NO	NO	TAPP - right	0	1	0	0	0	0	0	0	YES, surgery in 2019	0	1	0	0	0	0	0	0	NO	occasional groin pain and tension	NO	NO	NO	NO	YES	NO	2	A	2023-09-28	43	0	0	0	0	0	0	0	0	0	NO
192	24.02.2020	1971	49	M	28.4	1	-	NO	NO	TAPP - bilateral	1	0	0	0	0	1	0	0	NO	0	0	0	0	0	0	0	0	seroma right	inflamation in the umbilical hernia surgery site	YES	YES	NO	NO	NO	NO	unknown	A	2023-09-28	43	0	0	0	0	0	0	0	0	0	YES
193	08.03.2020	1961	59	F	26.22	2	smoker, cholecystectomy 1997, tonsillectomy 1996	YES	NO	TAPP - bilateral	0	1	0	0	0	1	0	0	NO	0	0	0	0	0	0	0	0	NO	incidental inguinal hernias found on ultrasound	NO	NO	NO	NO	NO	NO	4	A	2023-12-11	45	1	0	1	0	0	0	1	0	0	YES
194	04.05.2020	1950	70	M	27.08	3	hypertension, hyperlipidemia, CABG; mitral valve repair (Carpentier)	NO	NO	TAPP - right	0	0	0	1	0	0	0	0	YES	0	0	0	1	0	0	0	0	NO	NO	NO	NO	NO	NO	NO	NO	4	A	2023-09-28	40	1	0	0	0	1	0	0	0	0	NO
195	06.05.2020	1961	59	M	22.32	2	smoker	YES	NO	TAPP - bilateral	1	0	0	0	1	0	0	0	NO	0	0	0	0	0	0	0	0	NO	NO	NO	NO	NO	NO	NO	NO	4	A	2023-09-28	40	0	0	0	0	0	0	0	0	0	NO
196	25.05.2020	1992	28	M	26.03	1	pilonidal sinus surgery	NO	NO	TAPP - left	0	0	0	0	0	1	0	0	NO	0	0	0	0	0	0	0	0	NO	groin tension, lasted for a month	NO	NO	NO	NO	NO	NO	4	B	2023-09-28	40	0	0	0	0	0	0	0	0	0	NO
197	27.05.2020	1957	63	M	31.01	2	hypertension	NO	NO	TAPP - bilateral	1	0	0	0	1	0	0	0	NO	0	0	0	0	0	0	0	0	NO	NO	NO	NO	NO	NO	NO	NO	4	B	2023-09-28	40	1	1	0	0	0	0	0	0	0	NO
198	04.06.2020	1966	54	M	27.76	2	smoker, trigeminal neuralgia	YES	NO	TAPP - right	1	0	0	0	0	0	0	0	YES, surgery 20yr ago	1	0	0	0	0	0	0	0	NO	NO	NO	NO	NO	NO	NO	NO	4	B	2023-09-28	39	0	0	0	0	0	0	0	0	0	NO
199	04.06.2020	1951	69	M	26.87	3	hypertension, hyperlipidemia, DM II, tonsillectomy	NO	YES	TAPP - bilateral	1	0	0	0	1	0	0	0	NO	0	0	0	0	0	0	0	0	NO	NO	NO	NO	NO	NO	NO	NO	8	B	2023-09-28	39	0	0	0	0	0	0	0	0	0	YES
200	15.06.2020	1952	68	M	28.41	3	hypertension, BPH, status post right upper lobectomy for adenocarcinoma (grade I, T2N0M0) 11/5/1996; perianal abscess surgery; smoker	YES	NO	TAPP - left	0	0	0	0	1	0	0	0	YES, surgery in 2019	0	0	0	0	1	0	0	0	NO	NO	NO	NO	NO	NO	NO	NO	1	B	2023-09-28	39	0	0	0	0	0	0	0	0	0	NO
201	16.06.2020	1949	71	M	27.76	2	cholelithiasis; status post partial vertical left-sided laryngectomy	NO	NO	TAPP - bilateral	0	0	0	1	0	0	0	1	NO	0	0	0	0	0	0	0	0	NO	NO	NO	NO	NO	NO	NO	NO	2	B	2023-09-28	39	0	0	0	0	0	0	0	0	0	NO
202	02.07.2020	1974	46	M	23.92	2	smoker	YES	NO	TAPP - left	0	0	0	0	0	1	0	0	NO	0	0	0	0	0	0	0	0	NO	NO	NO	NO	NO	NO	NO	NO	unknown	B	2023-09-28	38	0	0	0	0	0	0	0	0	0	NO
203	15.07.2020	1986	34	M	24.22	1	surgery for left arm fracture	NO	NO	TAPP - left	0	0	0	0	0	1	0	0	NO	0	0	0	0	0	0	0	0	NO	NO	NO	NO	NO	NO	NO	NO	6	B	2023-09-28	38	0	0	0	0	0	0	0	0	0	NO
204	09.09.2020	1960	60	M	30.27	2	hypertension, sarcoidosis	NO	NO	TAPP - bilateral	0	1	0	0	0	1	0	0	NO	0	0	0	0	0	0	0	0	NO	urinary retention and erectile disfunction	NO	NO	NO	NO	NO	NO	18	A	2023-09-28	36	0	0	0	0	0	0	0	0	0	NO
205	10.09.2020	1949	71	M	23.29	2	BPH, smoker	YES	NO	TAPP - bilateral	0	1	0	0	1	0	0	0	NO	0	0	0	0	0	0	0	0	NO	NO	NO	NO	NO	NO	NO	NO	2	B	2023-09-28	36	0	0	0	0	0	0	0	0	0	NO
206	21.09.2020	1977	43	M	31.41	1	-	NO	NO	TAPP - right	1	0	0	0	0	0	0	0	YES	1	0	0	0	0	0	0	0	NO	NO	NO	NO	NO	NO	NO	NO	0.5	B	2023-09-29	36	0	0	0	0	0	0	0	0	0	NO
207	28.09.2020	1963	57	M	24.69	2	smoker, lumbar (leg paresthesias) and cervical spine problems	YES	NO	TAPP - bilateral	1	0	0	0	1	0	0	0	NO	0	0	0	0	0	0	0	0	NO	NO	NO	NO	NO	NO	NO	NO	1	A	2023-12-11	38	0	0	0	0	0	0	0	0	0	YES
208	02.10.2020	1961	59	M	31.01	3	paroxysmal atrial fibrillation, dyslipidemia; 2018 treated for heart failure with severe systolic dysfunction due to rapid AF; PVI 07/2020; hepatitis A 1980; tonsillectomy; appendectomy	NO	NO	TAPP - bilateral	0	1	0	0	0	1	0	0	YES, left	0	0	0	0	0	1	0	0	NO	NO	NO	NO	NO	NO	NO	NO	2	A	2023-09-29	35	0	0	0	0	0	0	0	0	0	YES
209	22.10.2020	1968	52	M	30.41	1	septoplasty	NO	NO	TAPP - right	1	0	0	0	0	0	0	0	YES, in childhood	1	0	0	0	0	0	0	0	NO	groin pain with exertion	NO	NO	NO	NO	YES	NO	28	A	2023-09-29	35	0	0	0	0	0	0	0	0	0	YES
210	30.10.2020	1957	63	M	27.76	2	hypertension	NO	NO	TAPP - bilateral	1	0	0	0	1	0	0	0	YES, left	0	0	0	0	1	0	0	0	NO	pressure in the left groin	NO	NO	NO	NO	NO	NO	6	B	2023-10-17	35	0	0	0	0	0	0	0	0	0	NO
211	02.11.2020	1973	47	M	23.7	1	-	NO	NO	TAPP - right	0	0	1	0	0	0	0	0	NO	0	0	0	0	0	0	0	0	problems with right eye which lasted for two weeks, now subsided	NO	NO	NO	NO	NO	NO	NO	2	B	2023-09-29	34	0	0	0	0	0	0	0	0	0	NO
212	13.11.2020	1975	45	M	24.73	2	MS, tinitus, appendectomy	NO	NO	TAPP - bilateral	0	0	0	1	0	0	0	1	YES, right	0	0	0	1	0	0	0	0	groin pain, dysuria	NO	NO	NO	NO	NO	YES	NO	2.5	A	2023-10-17	35	1	0	0	0	1	0	0	0	1	NO
213	16.12.2020	1962	58	F	24.61	2	hypertension, DM II	NO	YES	TAPP - right	0	1	0	0	0	0	0	0	NO	0	0	0	0	0	0	0	0	NO	NO	NO	NO	NO	NO	NO	NO	4	B	2023-09-29	33	0	0	0	0	0	0	0	0	0	NO
214	21.12.2020	1958	62	M	23.23	2	hypertension, radical prostatectomy 2020; L4–L5 disc extrusion; left peroneal nerve paresis; left lumboischialgia — surgery 2016; septoplasty	NO	NO	TAPP - right	0	1	0	0	0	0	0	0	NO	0	0	0	0	0	0	0	0	minimal bleeding close to spermatic artery which stops spontaneously	NO	NO	NO	NO	NO	NO	NO	2	A	2023-12-11	35	0	0	0	0	0	0	0	0	0	NO
215	22.01.2021	1951	70	M	27.44	2	lumbosacral syndrome; thoracolumbar kyphoscoliosis; bilateral hip osteoarthritis	NO	NO	TAPP - bilateral	1	0	0	0	1	0	0	0	NO	0	0	0	0	0	0	0	0	NO	NO	NO	NO	NO	NO	NO	NO	2	B	2023-09-29	32	0	0	0	0	0	0	0	0	0	NO
216	03.02.2021	1962	59	M	28.7	2	depression	NO	NO	TAPP - bilateral	0	1	0	0	0	0	0	1	NO	0	0	0	0	0	0	0	0	NO	NO	NO	NO	NO	NO	NO	NO	6	A	2023-10-17	32	0	0	0	0	0	0	0	0	0	NO
217	04.02.2021	1950	71	M	23.45	2	left leg surgery in childhood after trauma; repeated bladder lithotripsies since 2005 for urolithiasis; TURP 2013 and 2015; colitis; multiple colon polypectomies; colonic diverticulosis	NO	NO	TAPP - left	0	0	0	0	0	1	0	0	NO	0	0	0	0	0	0	0	0	NO	NO	NO	NO	NO	NO	NO	NO	4	B	2023-09-29	31	0	0	0	0	0	0	0	0	0	NO
218	04.02.2021	1993	28	F	21.47	1	-	NO	NO	TAPP - bilateral	0	0	0	1	0	0	0	1	NO	0	0	0	0	0	0	0	0	right shoulder and arm pain	groin pain	NO	NO	NO	YES	YES	NO	2	B	2023-09-29	31	1	0	0	0	1	0	0	0	0	NO
219	08.02.2021	1955	66	M	27.68	2	hypertension, chronic sinusitis, chronic gastritis with metaplasia, tonsillectomy	NO	NO	TAPP - right	0	1	0	0	0	0	0	0	NO	0	0	0	0	0	0	0	0	NO	NO	NO	NO	NO	NO	NO	NO	4	A	2023-10-02	31	0	0	0	0	0	0	0	0	0	YES
220	11.02.2021	1983	38	M	27.76	2	GERD	NO	NO	TAPP - bilateral	0	1	0	0	1	0	0	0	NO	0	0	0	0	0	0	0	0	right shoulder and arm pain, burning sensation in left groin	NO	NO	NO	NO	YES	NO	NO	4	B	2023-10-17	32	0	0	0	0	0	0	0	0	0	NO
221	15.02.2021	1959	62	M	26.04	2	hypertension, varices cruris	NO	NO	TAPP - left	0	0	0	0	0	1	0	0	NO	0	0	0	0	0	0	0	0	NO	NO	NO	NO	NO	NO	NO	NO	5.5	B	2023-10-02	31	0	0	0	0	0	0	0	0	0	NO
222	22.02.2021	1949	72	M	21.87	2	BPH	NO	NO	TAPP - right	0	1	0	0	0	0	0	0	NO	0	0	0	0	0	0	0	0	NO	abdominal pain, lasted for 2-3 months	NO	NO	NO	NO	NO	YES	4	B	2023-10-02	31	0	0	0	0	0	0	0	0	0	NO
223	01.03.2021	1963	58	M	28.41	2	cholecystolithiasis, hepatic cyst; hepatic lesion; arthritis	NO	NO	TAPP - bilateral	0	0	1	0	1	0	0	0	NO	0	0	0	0	0	0	0	0	left groin pain, iliopsoas syndrome diagnosed	difficulty urinating	NO	NO	NO	NO	YES	NO	12	A	2023-10-02	31	0	0	0	0	0	0	0	0	0	YES
224	03.03.2021	1942	79	M	23.24	2	hypertension, extrasystoles; rheumatoid arthritis; BPH, left hip surgery; smoker	YES	NO	TAPP - right	0	1	0	0	0	0	0	0	YES, surgery in 2016	0	1	0	0	0	0	0	0	hemathoma	NO	YES	NO	YES	NO	NO	NO	4	B	2023-10-17	31	0	0	0	0	0	0	0	0	0	NO
225	04.03.2021	1954	67	M	27.72	2	hypertension, sinus surgery; prior left TAPP	NO	NO	TAPP - right	0	1	0	0	0	0	0	0	NO	0	0	0	0	0	0	0	0	groin pain	NO	NO	NO	NO	NO	YES	NO	4	B	2023-09-15	30	1	0	1	0	0	0	0	0	0	NO
226	11.03.2021	1960	61	M	25.83	2	smoker, appendectomy, lower leg fracture 30 years ago; BPH; osteopenia	YES	NO	TAPP - right	0	1	0	0	0	0	0	0	YES	0	1	0	0	0	0	0	0	NO	NO	NO	NO	NO	NO	NO	NO	1	B	2023-10-02	30	0	0	0	0	0	0	0	0	0	NO
227	18.03.2021	1965	56	M	27.77	2	smoker, vocal cord surgery	YES	NO	TAPP - left	0	0	0	0	0	1	0	0	NO	0	0	0	0	0	0	0	0	NO	NO	NO	NO	NO	NO	NO	NO	4	B	2023-10-02	30	0	0	0	0	0	0	0	0	0	NO
228	25.03.2021	1959	62	M	25.35	3	Follicular lymphoma of the tonsils gr III A (tonsillectomy 2020), Hypercholesterolemia	NO	NO	TAPP - right	0	1	0	0	0	0	0	0	NO	0	0	0	0	0	0	0	0	NO	NO	NO	NO	NO	NO	NO	NO	3.5	A	2023-10-02	30	0	0	0	0	0	0	0	0	0	NO
229	01.04.2021	1944	77	F	23.71	2	chronic gastritis,femur fracture surgery	NO	NO	TAPP - right	0	1	0	0	0	0	0	0	NO	0	0	0	0	0	0	0	0	NO	NO	NO	NO	NO	NO	NO	NO	1.5	B	2023-10-02	30	0	0	0	0	0	0	0	0	0	NO
230	22.04.2021	1982	39	M	28.38	2	smoker	YES	NO	TAPP - right	0	1	0	0	0	0	0	0	NO	0	0	0	0	0	0	0	0	hemathoma	NO	YES	NO	YES	NO	NO	NO	3	B	2023-10-02	29	0	0	0	0	0	0	0	0	0	NO
231	20.05.2021	1973	48	M	29.41	1	appendectomy, tonsillectomy	NO	NO	TAPP - right	1	0	0	0	0	0	0	0	YES, surgery 10yr ago	1	0	0	0	0	0	0	0	NO	NO	NO	NO	NO	NO	NO	NO	2.5	B	2023-10-17	28	0	0	0	0	0	0	0	0	0	NO
232	21.05.2021	1975	46	M	27.61	1	smoker	YES	NO	TAPP - bilateral	1	0	0	0	1	0	0	0	NO	0	0	0	0	0	0	0	0	NO	NO	NO	NO	NO	NO	NO	NO	8.6	B	2023-10-02	28	0	0	0	0	0	0	0	0	0	NO
233	27.05.2021	1959	62	M	26.04	3	paroxysmal atrial fibrillation,angina	NO	NO	TAPP - bilateral	0	1	0	0	0	1	0	0	NO	0	0	0	0	0	0	0	0	NO	NO	NO	NO	NO	NO	NO	NO	6	A	2023-10-03	28	0	0	0	0	0	0	0	0	0	NO
234	02.06.2021	1944	77	M	25.54	2	hypertension	NO	NO	TAPP - bilateral	0	1	0	0	0	1	0	0	NO	0	0	0	0	0	0	0	0	NO	NO	NO	NO	NO	NO	NO	NO	0.1	A	2023-10-03	28	0	0	0	0	0	0	0	0	0	NO
235	08.06.2021	1982	39	M	29.95	1	smoker	YES	NO	TAPP - bilateral	0	1	0	0	0	1	0	0	NO	0	0	0	0	0	0	0	0	NO	NO	NO	NO	NO	NO	NO	NO	3	A	2023-10-03	27	0	0	0	0	0	0	0	0	0	NO
236	14.06.2021	1973	48	M	24.52	2	smoker	YES	NO	TAPP - left	0	0	0	0	1	0	0	0	YES, surgery twice	0	0	0	0	1	0	0	0	3 hours after the surgery, patient went to the toilet and felt dizzy with nausea and sweat. BP 70/50, HR 40, glucose 8.5. No cardiac pathology was found, probably vasovagal syncope	NO	NO	NO	NO	NO	NO	NO	5	A	2023-10-03	27	1	0	0	0	0	1	0	0	0	YES
237	17.06.2021	1959	62	M	30.03	2	hypothyroidism	NO	NO	TAPP - left	0	0	0	0	0	0	1	0	NO	0	0	0	0	0	0	0	0	NO	NO	NO	NO	NO	NO	NO	NO	4	A	2023-10-03	27	0	0	0	0	0	0	0	0	0	YES
238	21.07.2021	1975	46	M	20.68	2	-	NO	NO	TAPP - bilateral	0	0	1	0	1	0	0	0	NO	0	0	0	0	0	0	0	0	NO	NO	NO	NO	NO	NO	NO	NO	3	A	2023-10-03	26	0	0	0	0	0	0	0	0	0	NO
239	22.07.2021	1951	70	M	25.7	2	hypertension, arrhythmia, cholecystectomy	NO	NO	TAPP - left	0	0	0	0	0	1	0	0	YES	0	0	0	0	0	1	0	0	NO	NO	NO	NO	NO	NO	NO	NO	4	A	2023-10-03	26	0	0	0	0	0	0	0	0	0	NO
240	17.08.2021	1996	25	M	35.1	2	-	NO	NO	TAPP - left	0	0	0	0	0	1	0	0	NO	0	0	0	0	0	0	0	0	NO	umbilical hernia	NO	NO	NO	NO	NO	NO	1	B	2023-12-11	27	0	0	0	0	0	0	0	0	0	NO
241	13.09.2021	1949	72	M	27.43	2	hypertension, paroxysmal atrial fibrillation, coronary artery disease, osteopenia, Th12 compression fracture	NO	NO	TAPP - left	0	0	0	0	0	1	0	0	NO	0	0	0	0	0	0	0	0	extreme abdominal distension but asymptomatic, spontaneous resolution	NO	NO	NO	NO	NO	NO	NO	1	A	2023-10-03	24	0	0	0	0	0	0	0	0	0	NO
242	16.09.2021	1979	42	M	25.76	2	Mitral valve reconstruction 10 years ago due to severe prolapse - implanted neochorda,HBV	NO	NO	TAPP - bilateral	0	0	0	1	0	0	0	1	NO	0	0	0	0	0	0	0	0	NO	NO	NO	NO	NO	NO	NO	NO	3	B	2023-10-03	24	0	0	0	0	0	0	0	0	0	YES
243	18.09.2021	1999	22	M	24.62	1	strabismus surgery	NO	NO	TAPP - right	0	1	0	0	0	0	0	0	NO	0	0	0	0	0	0	0	0	NO	NO	NO	NO	NO	NO	NO	NO	8	B	2023-10-03	24	0	0	0	0	0	0	0	0	0	NO
244	29.09.2021	1967	54	M	24.38	1	smoker, clavicle surgery	YES	NO	TAPP - right	1	0	0	0	0	0	0	0	NO	0	0	0	0	0	0	0	0	small infraumbilical hemathoma	groin pain	NO	NO	NO	NO	YES	NO	0.5	B	2023-10-20	24	0	0	0	0	0	0	0	0	0	NO
245	08.10.2021	1976	45	M	28.69	1	-	NO	NO	TAPP - right	0	1	0	0	0	0	0	0	YES, surgery in 2019	0	1	0	0	0	0	0	0	seroma	NO	YES	YES	NO	NO	NO	NO	0.5	A	2023-12-11	26	0	0	0	0	0	0	0	0	0	NO
246	12.10.2021	1958	63	M	26.23	2	BPH, appendectomy	NO	NO	TAPP - bilateral	1	0	0	0	1	0	0	0	NO	0	0	0	0	0	0	0	0	NO	NO	NO	NO	NO	NO	NO	NO	5.7	A	2023-10-03	23	0	0	0	0	0	0	0	0	0	NO
247	15.10.2021	1943	78	M	25.43	3	angina, hypertension, DM II, status post TEA and patch plastica right ACI 2017 due to right carotid stenosis, status post right tibia fracture, status post encephalitis, chronic renal disease gr III, cholecystectomy 1970	NO	YES	TAPP - right	1	0	0	0	0	0	0	0	YES	1	0	0	0	0	0	0	0	fever on the 2nd postop. Day	NO	NO	NO	NO	NO	NO	NO	1	A	2023-12-11	25	1	1	0	0	0	0	0	0	0	NO
248	19.10.2021	1967	54	M	21.91	2	smoker	YES	NO	TAPP - bilateral	1	0	0	0	1	0	0	0	NO	0	0	0	0	0	0	0	0	seroma right	NO	YES	YES	NO	NO	NO	NO	2	A	2023-10-03	23	0	0	0	0	0	0	0	0	0	NO
249	29.10.2021	1952	69	M	28.38	2	hypertension, prostate surgery	NO	NO	TAPP - bilateral	0	0	0	1	0	0	0	1	NO	0	0	0	0	0	0	0	0	NO	NO	NO	NO	NO	NO	NO	NO	0.5	B	2023-10-03	23	0	0	0	0	0	0	0	0	0	NO
250	08.03.2022	1953	69	F	25.86	2	hypertension, gastritis, hysterectomy, hemorrhoid surgery, C-section	NO	NO	TAPP - left	0	0	0	0	0	1	0	0	NO	0	0	0	0	0	0	0	0	slight abdominal distension	NO	NO	NO	NO	NO	NO	NO	3	A	2024-10-27	31	0	0	0	0	0	0	0	0	0	NO
251	09.03.2022	1971	51	M	26.12	2	tonsillectomy, had sinus surgery in 2021, right clavicle and skull fracture in childhood	NO	NO	TAPP - bilateral	1	0	0	0	0	0	1	0	NO	0	0	0	0	0	0	0	0	NO	NO	NO	NO	NO	NO	NO	NO	6	A	2024-10-28	31	0	0	0	0	0	0	0	0	0	NO
252	09.03.2022	1978	44	M	21.16	2	appendectomy, chronic bronchitis in childhood	NO	NO	TAPP - right	0	0	0	1	0	0	0	0	YES, surgery in childhood	0	0	0	1	0	0	0	0	NO	NO	NO	NO	NO	NO	NO	NO	1.5	B	2024-10-27	31	0	0	0	0	0	0	0	0	0	NO
253	14.03.2022	1959	63	M	25.35	2	Follicular lymphoma of the tonsils gr III A (tonsillectomy 2020), Hypercholesterolemia	NO	NO	TAPP - left	0	0	0	0	0	1	0	0	NO	0	0	0	0	0	0	0	0	NO	NO	NO	NO	NO	NO	NO	NO	3.5	A	2023-10-02	18	0	0	0	0	0	0	0	0	0	NO
254	22.03.2022	1982	40	M	24.49	1	tonsillectomy	NO	NO	TAPP - right	1	0	0	0	0	0	0	0	NO	0	0	0	0	0	0	0	0	NO	occasional burning sensation in the groin	NO	NO	NO	NO	YES	NO	2.5	B	2024-10-27	31	0	0	0	0	0	0	0	0	0	NO
255	25.03.2022	1975	47	M	22.53	2	status post DVT, status post embolisation of brain AVM	NO	NO	TAPP - right	0	1	0	0	0	0	0	0	NO	0	0	0	0	0	0	0	0	NO	NO	NO	NO	NO	NO	NO	NO	1	A	2024-10-27	31	0	0	0	0	0	0	0	0	0	NO
256	29.03.2022	1964	58	F	33.46	2	benign spine tumor surgery	NO	NO	TAPP - right	1	0	0	0	0	0	0	0	NO	0	0	0	0	0	0	0	0	seroma	NO	YES	YES	NO	NO	NO	NO	2	B	2024-10-27	30	0	0	0	0	0	0	0	0	0	NO
257	30.03.2022	1947	75	M	25.45	2	hip alloarthroplasty 2016, glaucoma, discectomy L2/3/4 2021, aortic stenosis	NO	NO	TAPP - right	0	1	0	0	0	0	0	0	NO	0	0	0	0	0	0	0	0	funicular pain	occasional groin pain	NO	NO	NO	NO	YES	NO	4	B	2024-10-27	30	0	0	0	0	0	0	0	0	0	NO
258	01.04.2022	1977	45	M	25.93	1	-	NO	NO	TAPP - bilateral	0	1	0	0	0	1	0	0	NO	0	0	0	0	0	0	0	0	NO	NO	NO	NO	NO	NO	NO	NO	1	A	2024-10-27	30	1	0	1	0	0	0	1	0	0	NO
259	05.04.2022	1950	72	M	26.32	2	electrocardioversion for atrial fibrillation with rapid ventricular response 2010, total hip replacement 2015, TURP 2016, varicose veins	NO	NO	TAPP - left	0	0	0	0	0	0	0	1	NO	0	0	0	0	0	0	0	0	seroma, constipation	NO	YES	YES	NO	NO	NO	NO	10	A	2024-10-27	30	0	0	0	0	0	0	0	0	0	NO
260	07.04.2022	1944	78	M	26.83	3	hypertension, BPH, hyperlipidemia, NSTEMI 2021	NO	NO	TAPP - right	0	1	0	0	0	0	0	0	NO	0	0	0	0	0	0	0	0	seroma	NO	YES	YES	NO	NO	NO	NO	2	B	2024-10-27	30	0	0	0	0	0	0	0	0	0	YES
261	19.04.2022	1961	61	M	28.7	2	smoker, hyperlipidemia, parotid gland tumor surgery	YES	NO	TAPP - left	0	0	0	0	0	1	0	0	NO	0	0	0	0	0	0	0	0	chest pressure, lasted 2 days	NO	NO	NO	NO	NO	NO	NO	1.5	B	2024-10-27	30	0	0	0	0	0	0	0	0	0	NO
262	19.04.2022	1968	54	M	25.25	1	-	NO	NO	TAPP - left	0	0	0	0	0	1	0	0	YES	0	0	0	0	0	1	0	0	NO	occasional left abdomen pain, especially at night	NO	NO	NO	NO	NO	YES	4	B	2024-10-27	30	0	0	0	0	0	0	0	0	0	NO
263	25.04.2022	1974	48	M	28.16	1	surgery on a benign neoplasm of the right lower leg and spine L5-S1	NO	NO	TAPP - left	0	0	0	0	1	0	0	0	NO	0	0	0	0	0	0	0	0	NO	NO	NO	NO	NO	NO	NO	NO	3	B	2024-10-27	30	0	0	0	0	0	0	0	0	0	NO
264	26.04.2022	1989	33	M	27.78	2	smoker	YES	NO	TAPP - left	0	0	0	0	1	0	0	0	NO	0	0	0	0	0	0	0	0	seroma	NO	YES	YES	NO	NO	NO	NO	1.5	A	2024-10-27	30	0	0	0	0	0	0	0	0	0	NO
265	28.04.2022	1938	84	M	26.01	2	hypertension, cholecystectomy, right kidney tumor surgery	NO	NO	TAPP - bilateral	0	0	0	1	0	0	0	1	NO	0	0	0	0	0	0	0	0		NO	YES	NO	YES	NO	NO	NO	24	B	2024-10-27	29	0	0	0	0	0	0	0	0	0	NO
266	29.04.2022	1977	45	M	25.99	2	smoker, psoriasis, psoriatic arthritis	YES	NO	TAPP - left	0	0	0	0	0	1	0	0	NO	0	0	0	0	0	0	0	0	NO	NO	NO	NO	NO	NO	NO	NO	3	B	2024-10-27	29	0	0	0	0	0	0	0	0	0	NO
267	03.05.2022	1987	35	M	27.46	2	smoker, left varicocele, terminal ileitis	YES	NO	TAPP - bilateral	0	0	1	0	0	0	1	0	NO	0	0	0	0	0	0	0	0	left hydrocele occured 2-3 days postop, headache	headache, hydrocele on the left	NO	NO	NO	NO	NO	NO	8	A	2024-10-27	29	0	0	0	0	0	0	0	0	0	NO
268	04.05.2022	1965	57	M	25.14	2	tonsillectomy, BPH	NO	NO	TAPP - bilateral	0	1	0	0	0	1	0	0	NO	0	0	0	0	0	0	0	0	burning sensation in the scrotum	bilateral groin pain, especially with exertion	NO	NO	NO	NO	YES	NO	4	B	2024-10-27	29	0	0	0	0	0	0	0	0	0	NO
269	05.05.2022	1974	48	M	33.02	1	left knee surgery in childhood, tonsillectomy, fURS in 2021	NO	NO	TAPP - bilateral	0	0	1	0	0	0	1	0	NO	0	0	0	0	0	0	0	0	NO	groin pain with exertion, now subsided	NO	NO	NO	NO	YES	NO	2	B	2024-10-27	29	0	0	0	0	0	0	0	0	0	YES
270	06.05.2022	1975	47	M	29.35	2	tonsillectomy, hypertension, kyphoscoliosis, LS syndrome, gastritis	NO	NO	TAPP - right	1	0	0	0	0	0	0	0	YES	1	0	0	0	0	0	0	0	flatulence	groin pain with exertion, now subsided	NO	NO	NO	NO	YES	NO	4	A	2024-10-27	29	0	0	0	0	0	0	0	0	0	NO
271	11.05.2022	1979	43	M	27.78	2	smoker	YES	NO	TAPP - bilateral	1	0	0	0	1	0	0	0	NO	0	0	0	0	0	0	0	0	seromaa left	NO	YES	YES	NO	NO	NO	NO	4	A	2024-10-27	29	0	0	0	0	0	0	0	0	0	YES
272	12.05.2022	1977	45	M	19.79	2	smoker	YES	NO	TAPP - bilateral	1	0	0	0	1	0	0	0	NO	0	0	0	0	0	0	0	0	NO	NO	NO	NO	NO	NO	NO	NO	8	A	2024-10-27	29	0	0	0	0	0	0	0	0	0	YES
273	20.05.2022	1943	79	M	19.47	3	thoracic spine pain, paroxysmal atrial fibrillation, COPD, thrombocytopenia, surgery for skin melanoma	NO	NO	TAPP - bilateral	0	0	1	0	1	0	0	0	NO	0	0	0	0	0	0	0	0	groin pain with movement	extreme groin pain bilateraly, hydrocele on the right	NO	NO	NO	NO	YES	NO	unknown	B	2024-10-27	29	1	0	0	1	0	1	0	0	0	NO
274	23.05.2022	1971	51	M	26.04	3	paroxysmal atrial fibrillation, dilation of the ascending aorta, status post aortic valve replacement with a mechanical prosthesis (July 15, 2020), status post Lichtenstein hernioplasty	NO	NO	TAPP - bilateral	0	0	0	1	0	0	0	1	YES	0	0	0	1	0	0	0	0	NO	occasional right groin pain	NO	NO	NO	NO	YES	NO	1	B	2024-10-27	29	0	0	0	0	0	0	0	0	0	NO
275	31.05.2022	1947	75	M	28.98	2	BPH, LS syndrome, total left hip replacement, hypertension, chronic gastritis	NO	NO	TAPP - bilateral	0	0	0	1	0	0	0	1	NO	0	0	0	0	0	0	0	0	NO	NO	NO	NO	NO	NO	NO	NO	1	A	2024-10-27	28	0	0	0	0	0	0	0	0	0	YES
276	08.06.2022	1946	76	M	25.18	2	tonsillectomy, nasal polyps surgery	NO	NO	TAPP - right	0	1	0	0	0	0	0	0	NO	0	0	0	0	0	0	0	0	NO	occasional right groin pressure	NO	NO	NO	NO	NO	NO	10	B	2024-10-27	28	0	0	0	0	0	0	0	0	0	NO
277	10.06.2022	1943	79	M	24.39	3	NSTEMI 08/2021, DM II, hyperlipidemia, right ACI stenosis 55%, circulatory insuf. of the lower extremities, brain aneurysm surgery	NO	YES	TAPP - right	1	0	0	0	0	0	0	0	YES	1	0	0	0	0	0	0	0	seroma	NO	YES	YES	NO	NO	NO	NO	2.5	A	2024-10-27	28	0	0	0	0	0	0	0	0	0	NO
278	13.06.2022	1965	57	M	28.41	2	hypertension, DM II	NO	YES	TAPP - right	0	1	0	0	0	0	0	0	YES	0	1	0	0	0	0	0	0	NO	NO	NO	NO	NO	NO	NO	NO	4	A	2024-10-27	28	0	0	0	0	0	0	0	0	0	NO
279	20.06.2022	1974	48	M	25.42	2	ablation for recurrent paroxysms of atrial fibrillation	NO	NO	TAPP - right	0	1	0	0	0	0	0	0	NO	0	0	0	0	0	0	0	0	NO	NO	NO	NO	NO	NO	NO	NO	4.5	B	2024-10-27	28	0	0	0	0	0	0	0	0	0	NO
280	23.06.2022	1986	36	M	25.95	1	smoker	YES	NO	TAPP - right	0	1	0	0	0	0	0	0	NO	0	0	0	0	0	0	0	0	NO	NO	NO	NO	NO	NO	NO	NO	6	B	2024-10-27	28	0	0	0	0	0	0	0	0	0	NO
281	27.06.2022	1976	46	F	22.6	2	asthma, migraine, chronic rhinitis, contact dermatitis, foot surgery after fracture, bladder surgery due to incontinence	NO	NO	TAPP - right	0	1	0	0	0	0	0	0	NO	0	0	0	0	0	0	0	0	periodical abdominal pain	NO	NO	NO	NO	NO	NO	YES	8	B	2024-10-27	28	0	0	0	0	0	0	0	0	0	NO
[truncated: 4 more columns]
